# Supplementary material for: Shared Genetic Architectures and Causal Associations Between Diabetic Retinopathy Progression and Frailty-Related Phenotypes
Source: Genes (Basel). 2026 May 31;17(6):642. doi: 10.3390/genes17060642 (PMC13299082; doi:10.3390/genes17060642)
Supplement: Supplementary file 1 [file genes-17-00642-s001.zip › Supplementary Table.xlsx]

## Sheet: Table S1
Supplementary Table 1. Summary of GWAS datasets included in this genome-wide cross-trait analysis
Phenotype	Abbreviation	GWAS ID	Samplesize	Ncase	PMID	Ancestry	Source
Broad diabetic retinopathy	DR	DM_RETINOPATHY (R12)	519972	15353	36653562	European	FinnGen
Diabetic background retinopathy	BDR	H7_RETINOPATHYDIAB_BKG (R9)	392423	4011	36653562	European	FinnGen
Severe non-proliferative diabetic retinopathy	Severe NPDR	H7_RETINOPATHYDIAB_BKG_SEVERE (R9)	392423	816	36653562	European	FinnGen
Proliferative diabetic retinopathy	PDR	H7_RETINOPATHYDIAB_PROLIF (R9)	392423	2468	36653562	European	FinnGen
Frailty index	FI	GCST90020053	175226	NA	34431594	European	UK Biobank, Swedish TwinGene
Appendicular lean mass	ALM	GCST90000025	450243	NA	33097823	European	UK Biobank
Hand grip strength (left)	LeftHGS	ukb-b-7478	461026	NA	NA	European	UK Biobank
Hand grip strength (right)	RightHGS	ukb-b-10215	461089	NA	NA	European	UK Biobank
Low hand grip strength	LowHGS	GCST90007526	256523	48596	33510174	European	Meta-analysis of 22 dataset
Usual walking pace	UWP	ukb-b-4711	459915	NA	NA	European	UK Biobank

## Sheet: Table S2
Supplementary Table 2. Genome-wide genetic correlation between diabetic retinopathy and frailty-related phenotypes identified by LDSC analysis.
Trait1	h2_trait1	h2_trait1_se	Trait2	h2_trait2	h2_trait2_se	rg	se	z	gcov_int	gcov_int_se	P value	FDR q-value
Broad diabetic retinopathy	0.0243	0.0065	Frailty index	0.1091	0.0052	-0.011	0.0686	-0.1604	-0.0015	0.0055	0.8726	0.9397
			Appendicular lean mass	0.3706	0.0164	-0.018	0.0438	-0.4114	0.008	0.0079	0.6807	0.9397
			Hand grip strength (left)	0.1026	0.0038	-0.0263	0.0554	-0.4744	-0.0009	0.0058	0.6352	0.9397
			Hand grip strength (right)	0.1023	0.0038	-0.0575	0.057	-1.0078	0.006	0.006	0.3135	0.9397
			Low hand grip strength	0.043	0.003	0.0058	0.0764	0.0757	0.0004	0.005	0.9397	0.9397
			Usual walking pace	0.0725	0.0023	0.107	0.0584	1.8321	-0.0011	0.0054	0.0669	0.4014
Diabetic background retinopathy	0.0079	0.0018	Frailty index	0.1094	0.0051	0.1812	0.0655	2.7678	-0.0007	0.0053	0.0056	0.0168
			Appendicular lean mass	0.3699	0.0164	-0.0123	0.043	-0.2851	-0.0054	0.0084	0.7756	0.93072
			Hand grip strength (left)	0.1026	0.0038	-0.0041	0.0474	-0.0865	-0.0054	0.0057	0.931	0.931
			Hand grip strength (right)	0.1023	0.0038	-0.0551	0.0529	-1.0401	-0.0009	0.006	0.2983	0.44745
			Low hand grip strength	0.0431	0.003	0.0929	0.0798	1.1634	0.0003	0.005	0.2447	0.44745
			Usual walking pace	0.0726	0.0023	-0.1533	0.0543	-2.8242	-0.0102	0.0051	0.0047	0.0168
Severe non-proliferative diabetic retinopathy	0.0039	0.0013	Frailty index	0.1094	0.0051	0.1464	0.0926	1.5806	0.0008	0.0052	0.114	0.342
			Appendicular lean mass	0.37	0.0164	0.0013	0.0496	0.0261	-0.0002	0.0068	0.9792	0.9792
			Hand grip strength (left)	0.1026	0.0038	-0.0526	0.0609	-0.8628	0.0067	0.0053	0.3882	0.5823
			Hand grip strength (right)	0.1024	0.0038	-0.0779	0.0637	-1.2238	0.0082	0.0055	0.221	0.442
			Low hand grip strength	0.0431	0.003	0.0516	0.0939	0.5497	-0.0011	0.0045	0.5825	0.699
			Usual walking pace	0.0726	0.0023	-0.1236	0.0747	-1.6551	-0.0037	0.006	0.0979	0.342
Proliferative diabetic retinopathy	0.01	0.0019	Frailty index	0.1094	0.0051	0.1426	0.0551	2.5895	0.0037	0.0053	0.0096	0.0288
			Appendicular lean mass	0.37	0.0164	-0.0202	0.0373	-0.5418	-0.004	0.0077	0.588	0.882
			Hand grip strength (left)	0.1026	0.0038	0.0101	0.0415	0.2434	-0.0066	0.0059	0.8077	0.9675
			Hand grip strength (right)	0.1024	0.0038	0.0017	0.0424	0.0407	-0.006	0.0061	0.9675	0.9675
			Low hand grip strength	0.0431	0.003	0.0406	0.063	0.644	0.0005	0.0047	0.5195	0.882
			Usual walking pace	0.0726	0.0023	-0.1629	0.0462	-3.5268	-0.0104	0.0053	0.0004	0.0024

## Sheet: Table S3
Supplementary Table 3. Genome-wide genetic correlation between diabetic retinopathy and frailty-related phenotypes identified by HDL analysis.
Trait1	Trait2	Heritability of phenotype 1	Heritability of phenotype 2	Genetic Covariance	Genetic Correlation	P value	FDR q-value
Broad diabetic retinopathy	Frailty index	0.0125 (0.0057)	0.1023 (0.0036)	-0.0016 (0.0028)	-0.0443 (0.0772)	0.566	0.952
	Appendicular lean mass	0.0125 (0.0057)	0.3749 (0.0149)	5e-04 (0.0038)	0.0079 (0.0559)	0.887	0.952
	Hand grip strength (left)	0.0125 (0.0057)	0.1009 (0.0032)	-8e-04 (0.0023)	-0.0213 (0.0636)	0.738	0.952
	Hand grip strength (right)	0.0125 (0.0057)	0.1003 (0.0033)	1e-04 (0.0024)	0.0041 (0.0682)	0.952	0.952
	Low hand grip strength	0.0125 (0.0057)	0.0403 (0.0017)	-8e-04 (0.0022)	-0.0348 (0.0982)	0.723	0.952
	Usual walking pace	0.0125 (0.0057)	0.0729 (0.0029)	0.0053 (0.0022)	0.1771 (0.0833)	0.0336	0.204
Diabetic background retinopathy	Frailty index	0.005 (0.0014)	0.1023 (0.0036)	0.0052 (0.0015)	0.2305 (0.0863)	0.00758	0.024
	Appendicular lean mass	0.005 (0.0014)	0.3749 (0.0149)	-9e-04 (0.0022)	-0.0199 (0.0499)	0.69	0.69
	Hand grip strength (left)	0.005 (0.0014)	0.1009 (0.0032)	-7e-04 (0.0013)	-0.0302 (0.0565)	0.593	0.69
	Hand grip strength (right)	0.005 (0.0014)	0.1003 (0.0033)	-0.002 (0.0014)	-0.0887 (0.067)	0.186	0.372
	Low hand grip strength	0.005 (0.0014)	0.0403 (0.0017)	0.0013 (0.0012)	0.0943 (0.0924)	0.307	0.4605
	Usual walking pace	0.005 (0.0014)	0.0729 (0.0029)	-0.0042 (0.0011)	-0.2226 (0.0706)	0.00162	0.012
Severe non-proliferative diabetic retinopathy	Frailty index	0.0011 (9e-04)	0.1023 (0.0036)	0.0028 (0.0015)	0.2654 (0.1786)	0.137	0.411
	Appendicular lean mass	0.0011 (9e-04)	0.3749 (0.0149)	7e-04 (0.0016)	0.0353 (0.0779)	0.651	0.709
	Hand grip strength (left)	0.0011 (9e-04)	0.1009 (0.0032)	4e-04 (0.0012)	0.0419 (0.1121)	0.709	0.709
	Hand grip strength (right)	0.0011 (9e-04)	0.1003 (0.0033)	5e-04 (0.001)	0.0521 (0.0999)	0.602	0.709
	Low hand grip strength	0.0011 (9e-04)	0.0403 (0.0017)	-7e-04 (0.001)	-0.1021 (0.1562)	0.513	0.709
	Usual walking pace	0.0011 (9e-04)	0.0729 (0.0029)	-0.0019 (9e-04)	-0.2161 (0.1394)	0.121	0.411
Proliferative diabetic retinopathy	Frailty index	0.0054 (0.0015)	0.1023 (0.0036)	0.0048 (0.0014)	0.2027 (0.0727)	0.0053	0.015
	Appendicular lean mass	0.0054 (0.0015)	0.3749 (0.0149)	-0.001 (0.0022)	-0.0213 (0.0487)	0.662	0.983
	Hand grip strength (left)	0.0054 (0.0015)	0.1009 (0.0032)	3e-04 (0.0012)	0.0112 (0.0497)	0.821	0.983
	Hand grip strength (right)	0.0054 (0.0015)	0.1003 (0.0033)	2e-04 (0.0013)	0.0102 (0.0549)	0.853	0.983
	Low hand grip strength	0.0054 (0.0015)	0.0403 (0.0017)	2.02e-05 (0.001)	0.0014 (0.0655)	0.983	0.983
	Usual walking pace	0.0054 (0.0015)	0.0729 (0.0029)	-0.0046 (0.0011)	-0.2307 (0.0619)	0.000194	0.001164

## Sheet: Table S4
Supplementary Table 4. Significant local genetic loci between diabetic retinopathy subtypes (background and proliferative) and specific frailty-related phenotypes (frailty index and usual walking pace) identified by LAVA (P<0.05).
Phen1	Phen2	Locus	Chr	Start	Stop	n.snps	n.pcs	rho	rho.lower	rho.upper	r2	r2.lower	r2.upper	P-value
Diabetic background retinopathy	Frailty index	483	3	71223282	72334704	2707	361	-0.525215	-0.98205	-0.17271	0.275851	0.02991	0.96442	0.00474192
Diabetic background retinopathy	Frailty index	959	6	31250557	31320268	1035	28	0.289255	0.01179	0.5708	0.0836686	0.00142	0.32582	0.0392131
Diabetic background retinopathy	Frailty index	960	6	31320269	31427209	1246	29	0.559475	0.30412	0.8384	0.313012	0.09249	0.70291	0.000151288
Diabetic background retinopathy	Frailty index	962	6	32208902	32454577	1823	50	0.598475	0.4459	0.75319	0.358172	0.19882	0.5673	7.5351e-11
Diabetic background retinopathy	Frailty index	963	6	32454578	32539567	2	2	0.992062	0.92889	1	0.984188	0.86283	1	5.65043e-10
Diabetic background retinopathy	Frailty index	1227	7	154407488	155280610	3033	355	-0.346507	-0.69646	-0.03926	0.120067	0.00318	0.48505	0.026401
Diabetic background retinopathy	Frailty index	1330	8	101448440	102548680	2309	338	-0.298769	-0.59576	-0.02165	0.0892629	0.00176	0.35493	0.0343191
Diabetic background retinopathy	Frailty index	1567	10	87287936	88443652	2827	265	-0.386109	-0.82313	-0.02313	0.14908	0.00229	0.67754	0.0383449
Diabetic background retinopathy	Frailty index	1791	12	53039988	54371448	2785	284	-0.444251	-0.88123	-0.07946	0.197359	0.00781	0.77656	0.0185972
Diabetic background retinopathy	Frailty index	2244	18	5575813	6756496	2955	361	0.3171	0.01371	0.65701	0.100552	0.00176	0.43166	0.0392861
Diabetic background retinopathy	Frailty index	2311	19	3893910	4741718	1966	331	-0.386071	-0.82065	-0.01482	0.149051	0.00311	0.67347	0.0386264
Diabetic background retinopathy	Frailty index	2480	22	35368342	36135968	2105	274	-0.378766	-0.76322	-0.02881	0.143463	0.00301	0.58251	0.030578
Diabetic background retinopathy	Usual walking pace	267	2	59251997	60775066	4086	391	0.21569	0.01118	0.43039	0.0465223	0.00071	0.18523	0.0390416
Diabetic background retinopathy	Usual walking pace	663	4	67616363	68742859	3226	307	0.451165	0.15953	0.78014	0.20355	0.02545	0.60861	0.00261738
Diabetic background retinopathy	Usual walking pace	881	5	124109486	125131720	3340	364	-0.341895	-0.67284	-0.04673	0.116892	0.0032	0.45271	0.0256003
Diabetic background retinopathy	Usual walking pace	949	6	24950380	25684629	2942	282	-0.23143	-0.42049	-0.04946	0.0535596	0.00263	0.17682	0.0127804
Diabetic background retinopathy	Usual walking pace	972	6	36346354	37570051	3699	371	0.362288	0.09924	0.67273	0.131252	0.00998	0.45256	0.00821452
Diabetic background retinopathy	Usual walking pace	1139	7	42494807	43448815	2854	318	0.603837	0.2906	0.99475	0.364619	0.08445	0.98953	0.00025095
Diabetic background retinopathy	Usual walking pace	1445	9	100310518	101596750	3537	378	-0.436455	-0.84579	-0.09934	0.190493	0.01024	0.71537	0.0135305
Diabetic background retinopathy	Usual walking pace	1737	11	132584402	133521642	3136	395	-0.284346	-0.52903	-0.06452	0.0808528	0.00437	0.27987	0.0137616
Diabetic background retinopathy	Usual walking pace	1764	12	23923799	25058714	3534	380	0.564856	0.20168	1	0.319062	0.04067	1	0.00267807
Diabetic background retinopathy	Usual walking pace	1958	14	23985937	24906056	2221	351	-0.478893	-0.78298	-0.20257	0.229338	0.04103	0.61306	0.000888555
Diabetic background retinopathy	Usual walking pace	2361	19	53431218	54042240	2490	358	0.434103	0.07197	0.88585	0.188445	0.00681	0.78474	0.0193036
Diabetic background retinopathy	Usual walking pace	2383	20	13202336	14203755	2741	298	0.401867	0.07109	0.80692	0.161497	0.00633	0.65111	0.0203504
Diabetic background retinopathy	Usual walking pace	2480	22	35368342	36135968	2562	343	0.383365	0.08061	0.73781	0.146969	0.00712	0.54436	0.0149235
Diabetic background retinopathy	Usual walking pace	2492	22	48269178	48977538	2872	387	0.352826	0.02822	0.74001	0.124486	0.00242	0.54761	0.036324
Proliferative diabetic retinopathy	Frailty index	152	1	197935822	199263389	2966	257	0.670501	0.31515	1	0.449572	0.09932	1	0.000526787
Proliferative diabetic retinopathy	Frailty index	166	1	215825792	216658126	1927	254	0.463984	0.11573	0.89874	0.215282	0.01408	0.80773	0.0119387
Proliferative diabetic retinopathy	Frailty index	312	2	119635490	121073752	2965	285	0.440964	0.07083	0.91213	0.194449	0.00646	0.83199	0.0233395
Proliferative diabetic retinopathy	Frailty index	340	2	152497376	153999309	3178	259	0.509939	0.16513	0.94707	0.260038	0.02727	0.89694	0.00671045
Proliferative diabetic retinopathy	Frailty index	385	2	207726595	208674588	1904	257	-0.488587	-0.98507	-0.09858	0.238718	0.01071	0.97036	0.0151154
Proliferative diabetic retinopathy	Frailty index	638	4	37880861	38984838	3180	316	0.331341	0.0416	0.67863	0.109787	0.00291	0.46053	0.0294161
Proliferative diabetic retinopathy	Frailty index	718	4	129625377	131098950	3498	264	-0.327641	-0.6238	-0.06027	0.107349	0.00422	0.3895	0.0186492
Proliferative diabetic retinopathy	Frailty index	893	5	141253831	142532956	3079	352	-0.572446	-0.956	-0.26811	0.327694	0.07188	0.91393	0.000342966
Proliferative diabetic retinopathy	Frailty index	935	6	10416551	11790671	3526	348	-0.446318	-0.9541	-0.07284	0.1992	0.00716	0.9103	0.0243243
Proliferative diabetic retinopathy	Frailty index	960	6	31320269	31427209	1246	28	0.716635	0.47406	0.99429	0.513566	0.22474	0.98861	2.67157e-06
Proliferative diabetic retinopathy	Frailty index	963	6	32454578	32539567	2	2	0.989107	0.91868	1	0.978334	0.84398	1	2.04026e-09
Proliferative diabetic retinopathy	Frailty index	1038	6	107309328	109043244	3138	326	0.341228	0.04229	0.70107	0.116437	0.0032	0.4915	0.0304024
Proliferative diabetic retinopathy	Frailty index	1303	8	66960439	68683823	2991	267	0.365863	0.07324	0.67814	0.133856	0.00616	0.45988	0.0141466
Proliferative diabetic retinopathy	Frailty index	1719	11	112755447	113889019	2609	268	-0.328165	-0.61273	-0.07078	0.107692	0.00537	0.37544	0.0143501
Proliferative diabetic retinopathy	Frailty index	1957	14	22760701	23985936	2863	358	0.527378	0.22497	0.91314	0.278127	0.05061	0.83382	0.00112194
Proliferative diabetic retinopathy	Frailty index	2310	19	3085447	3893909	2154	358	-0.305832	-0.63747	-0.01821	0.0935333	0.0016	0.40637	0.0442845
Proliferative diabetic retinopathy	Frailty index	2337	19	30375793	31763008	2587	346	-0.276597	-0.50102	-0.05829	0.0765059	0.00376	0.25102	0.0120736
Proliferative diabetic retinopathy	Frailty index	2428	20	61470769	62179241	2322	304	-0.338136	-0.6882	-0.02882	0.114336	0.00214	0.47363	0.0348037
Proliferative diabetic retinopathy	Usual walking pace	63	1	73992171	75132092	2437	307	-0.44062	-0.77	-0.15396	0.194146	0.0237	0.5929	0.00383358
Proliferative diabetic retinopathy	Usual walking pace	104	1	118118668	119408888	3358	308	0.58017	0.20722	1	0.336597	0.0434	1	0.00263747
Proliferative diabetic retinopathy	Usual walking pace	167	1	216658127	217352165	2202	329	0.419785	0.10085	0.80429	0.176219	0.01056	0.64688	0.0119964
Proliferative diabetic retinopathy	Usual walking pace	168	1	217352166	218563960	3914	341	0.527646	0.1648	1	0.27841	0.02722	1	0.00572347
Proliferative diabetic retinopathy	Usual walking pace	206	2	3314203	4016104	2421	342	0.327638	0.06396	0.6141	0.107347	0.00485	0.37712	0.0154895
Proliferative diabetic retinopathy	Usual walking pace	267	2	59251997	60775066	4088	391	0.152438	0.00444	0.30585	0.0232374	0.00039	0.09355	0.0454644
Proliferative diabetic retinopathy	Usual walking pace	444	3	23426045	24270189	2330	314	0.405683	0.09869	0.77051	0.164579	0.01001	0.59369	0.0125305
Proliferative diabetic retinopathy	Usual walking pace	464	3	47588462	50387742	3984	298	-0.301015	-0.51897	-0.09333	0.0906099	0.00871	0.26933	0.00566014
Proliferative diabetic retinopathy	Usual walking pace	675	4	82655624	84003062	3870	343	0.422989	0.1419	0.74984	0.178919	0.02013	0.56227	0.00356911
Proliferative diabetic retinopathy	Usual walking pace	680	4	89244555	90236971	2597	325	0.444426	0.22079	0.68642	0.197515	0.04875	0.47117	0.000173311
Proliferative diabetic retinopathy	Usual walking pace	776	5	598321	1206609	1598	312	-0.341025	-0.6583	-0.06742	0.116298	0.00548	0.43335	0.018438
Proliferative diabetic retinopathy	Usual walking pace	826	5	58721459	59868567	2339	294	-0.545919	-1	-0.19505	0.298027	0.03804	1	0.00403571
Proliferative diabetic retinopathy	Usual walking pace	925	5	179794711	180902886	3017	356	0.372879	0.11696	0.67634	0.139039	0.01374	0.45744	0.00614469
Proliferative diabetic retinopathy	Usual walking pace	949	6	24950380	25684629	2943	280	-0.196166	-0.38588	-0.01658	0.0384811	0.00071	0.1489	0.0290224
Proliferative diabetic retinopathy	Usual walking pace	1214	7	137657460	138755107	3196	394	0.369817	0.10366	0.67432	0.136765	0.01089	0.4547	0.00799991
Proliferative diabetic retinopathy	Usual walking pace	1513	10	25577762	26161974	2304	248	-0.621364	-1	-0.26977	0.386094	0.07278	1	0.00127407
Proliferative diabetic retinopathy	Usual walking pace	1543	10	61470384	62626465	3834	338	0.324022	0.01795	0.66082	0.10499	0.00209	0.43668	0.0385529
Proliferative diabetic retinopathy	Usual walking pace	1556	10	75694024	77144961	2853	296	0.35652	0.08227	0.65806	0.127107	0.0072	0.43304	0.012206
Proliferative diabetic retinopathy	Usual walking pace	1641	11	28577719	29530460	2271	264	-0.504029	-0.89805	-0.17728	0.254045	0.03143	0.8065	0.00365601
Proliferative diabetic retinopathy	Usual walking pace	1701	11	94384536	95327210	2589	361	-0.332891	-0.68148	-0.02586	0.110817	0.00197	0.46442	0.0350647
Proliferative diabetic retinopathy	Usual walking pace	1815	12	81843891	82576129	2210	219	-0.540169	-0.91442	-0.23526	0.291783	0.05535	0.83616	0.0010652
Proliferative diabetic retinopathy	Usual walking pace	1821	12	88344765	90567001	4166	362	-0.315364	-0.59461	-0.05668	0.0994546	0.00382	0.35356	0.0175279
Proliferative diabetic retinopathy	Usual walking pace	1936	13	97516610	98527335	2514	313	0.530353	0.20635	0.93464	0.281274	0.04258	0.87356	0.00220472
Proliferative diabetic retinopathy	Usual walking pace	1947	13	109156766	109813576	2307	308	-0.362789	-0.66409	-0.10923	0.131616	0.0121	0.44101	0.00599292
Proliferative diabetic retinopathy	Usual walking pace	1958	14	23985937	24906056	2221	351	-0.379362	-0.61277	-0.15753	0.143915	0.02482	0.37549	0.00104063
Proliferative diabetic retinopathy	Usual walking pace	2065	15	59901117	61130595	3207	376	0.372084	0.09416	0.69124	0.138446	0.00913	0.47781	0.0111261
Proliferative diabetic retinopathy	Usual walking pace	2107	16	5782969	6446081	2672	394	0.401845	0.11161	0.76272	0.161479	0.01282	0.58174	0.00874877
Proliferative diabetic retinopathy	Usual walking pace	2144	16	65072404	65882820	2467	316	-0.295624	-0.58973	-0.02488	0.0873933	0.00166	0.34778	0.0331616
Proliferative diabetic retinopathy	Usual walking pace	2198	17	31318754	32356061	3558	398	0.294295	0.09759	0.50968	0.0866098	0.00953	0.25977	0.00410433
Proliferative diabetic retinopathy	Usual walking pace	2206	17	42348004	43460500	2521	301	-0.19856	-0.38369	-0.01649	0.039426	0.00076	0.14721	0.0341781
Proliferative diabetic retinopathy	Usual walking pace	2298	18	70540350	71491860	3408	363	-0.440488	-0.8155	-0.13524	0.19403	0.01844	0.66504	0.00700291
Proliferative diabetic retinopathy	Usual walking pace	2311	19	3893910	4741718	2497	388	0.332861	0.04027	0.67011	0.110796	0.0027	0.44905	0.025247
Proliferative diabetic retinopathy	Usual walking pace	2353	19	46765061	47752727	2510	371	-0.485906	-0.80071	-0.23319	0.236105	0.05438	0.64114	0.00035028
Proliferative diabetic retinopathy	Usual walking pace	2361	19	53431218	54042240	2490	356	0.32199	0.0094	0.67702	0.103677	0.00144	0.45835	0.048635
Proliferative diabetic retinopathy	Usual walking pace	2382	20	12353962	13202335	2972	338	0.471074	0.18021	0.8177	0.221911	0.03248	0.66863	0.00217662
Proliferative diabetic retinopathy	Usual walking pace	2385	20	15238520	15962576	2391	347	0.362527	0.08951	0.68974	0.131426	0.00825	0.47574	0.00991206
Proliferative diabetic retinopathy	Usual walking pace	2473	22	27952442	29457601	3467	332	-0.320644	-0.64081	-0.03177	0.102812	0.00235	0.41064	0.0344993
Proliferative diabetic retinopathy	Usual walking pace	2492	22	48269178	48977538	2875	387	0.253545	-0.00193	0.5276	0.0642851	0	0.27836	0.049501

## Sheet: Table S5
Supplementary Table 5. Significant local genetic loci with concordant effect direction to global genetic correlations between diabetic retinopathy subtypes (background and proliferative) and specific frailty-related phenotypes (frailty index and usual walking pace) identified by integrating LAVA, LDSC and HDL.
Phen1	Phen2	Locus	Chr	Start	End	LAVA_rho	LAVA_P-value	LDSC_rg	HDL_rg
Diabetic background retinopathy	Frailty index	959	6	31250557	31320268	0.289255	0.0392131	0.1812	0.2305
Diabetic background retinopathy	Frailty index	960	6	31320269	31427209	0.559475	0.000151288	0.1812	0.2305
Diabetic background retinopathy	Frailty index	962	6	32208902	32454577	0.598475	7.5351e-11	0.1812	0.2305
Diabetic background retinopathy	Frailty index	963	6	32454578	32539567	0.992062	5.65043e-10	0.1812	0.2305
Diabetic background retinopathy	Frailty index	2244	18	5575813	6756496	0.3171	0.0392861	0.1812	0.2305
Diabetic background retinopathy	Usual walking pace	881	5	124109486	125131720	-0.341895	0.0256003	-0.1533	-0.2226
Diabetic background retinopathy	Usual walking pace	949	6	24950380	25684629	-0.23143	0.0127804	-0.1533	-0.2226
Diabetic background retinopathy	Usual walking pace	1445	9	100310518	101596750	-0.436455	0.0135305	-0.1533	-0.2226
Diabetic background retinopathy	Usual walking pace	1737	11	132584402	133521642	-0.284346	0.0137616	-0.1533	-0.2226
Diabetic background retinopathy	Usual walking pace	1958	14	23985937	24906056	-0.478893	0.000888555	-0.1533	-0.2226
Proliferative diabetic retinopathy	Frailty index	152	1	197935822	199263389	0.670501	0.000526787	0.1426	0.2027
Proliferative diabetic retinopathy	Frailty index	166	1	215825792	216658126	0.463984	0.0119387	0.1426	0.2027
Proliferative diabetic retinopathy	Frailty index	312	2	119635490	121073752	0.440964	0.0233395	0.1426	0.2027
Proliferative diabetic retinopathy	Frailty index	340	2	152497376	153999309	0.509939	0.00671045	0.1426	0.2027
Proliferative diabetic retinopathy	Frailty index	638	4	37880861	38984838	0.331341	0.0294161	0.1426	0.2027
Proliferative diabetic retinopathy	Frailty index	960	6	31320269	31427209	0.716635	2.67157e-06	0.1426	0.2027
Proliferative diabetic retinopathy	Frailty index	963	6	32454578	32539567	0.989107	2.04026e-09	0.1426	0.2027
Proliferative diabetic retinopathy	Frailty index	1038	6	107309328	109043244	0.341228	0.0304024	0.1426	0.2027
Proliferative diabetic retinopathy	Frailty index	1303	8	66960439	68683823	0.365863	0.0141466	0.1426	0.2027
Proliferative diabetic retinopathy	Frailty index	1957	14	22760701	23985936	0.527378	0.00112194	0.1426	0.2027
Proliferative diabetic retinopathy	Usual walking pace	63	1	73992171	75132092	-0.44062	0.00383358	-0.1629	-0.2307
Proliferative diabetic retinopathy	Usual walking pace	464	3	47588462	50387742	-0.301015	0.00566014	-0.1629	-0.2307
Proliferative diabetic retinopathy	Usual walking pace	776	5	598321	1206609	-0.341025	0.018438	-0.1629	-0.2307
Proliferative diabetic retinopathy	Usual walking pace	826	5	58721459	59868567	-0.545919	0.00403571	-0.1629	-0.2307
Proliferative diabetic retinopathy	Usual walking pace	949	6	24950380	25684629	-0.196166	0.0290224	-0.1629	-0.2307
Proliferative diabetic retinopathy	Usual walking pace	1513	10	25577762	26161974	-0.621364	0.00127407	-0.1629	-0.2307
Proliferative diabetic retinopathy	Usual walking pace	1641	11	28577719	29530460	-0.504029	0.00365601	-0.1629	-0.2307
Proliferative diabetic retinopathy	Usual walking pace	1701	11	94384536	95327210	-0.332891	0.0350647	-0.1629	-0.2307
Proliferative diabetic retinopathy	Usual walking pace	1815	12	81843891	82576129	-0.540169	0.0010652	-0.1629	-0.2307
Proliferative diabetic retinopathy	Usual walking pace	1821	12	88344765	90567001	-0.315364	0.0175279	-0.1629	-0.2307
Proliferative diabetic retinopathy	Usual walking pace	1947	13	109156766	109813576	-0.362789	0.00599292	-0.1629	-0.2307
Proliferative diabetic retinopathy	Usual walking pace	1958	14	23985937	24906056	-0.379362	0.00104063	-0.1629	-0.2307
Proliferative diabetic retinopathy	Usual walking pace	2144	16	65072404	65882820	-0.295624	0.0331616	-0.1629	-0.2307
Proliferative diabetic retinopathy	Usual walking pace	2206	17	42348004	43460500	-0.19856	0.0341781	-0.1629	-0.2307
Proliferative diabetic retinopathy	Usual walking pace	2298	18	70540350	71491860	-0.440488	0.00700291	-0.1629	-0.2307
Proliferative diabetic retinopathy	Usual walking pace	2353	19	46765061	47752727	-0.485906	0.00035028	-0.1629	-0.2307
Proliferative diabetic retinopathy	Usual walking pace	2473	22	27952442	29457601	-0.320644	0.0344993	-0.1629	-0.2307

## Sheet: Table S6
Supplementary Table 6. Results of two-sample Mendelian randomization analysis between diabetic retinopathy and frailty-related phenotypes.
Exposure	Outcome	NSNP	Inverse variance weighted					MR Egger				Weighted median				Weighted mode				F	R2	Heterogeneity test (Inverse variance weighted)			Pleiotropy test (MR Egger)			Outliers		Steiger directionality
			Beta	Se	P-value	FDR	Estimate	Beta	Se	P-value	Estimate	Beta	Se	P-value	Estimate	Beta	Se	P-value	Estimate			Q	Q df	Q P-value	Intercept	Se	P-value	Outliers	Global test P-value	Correct causal direction	Steiger P-value
Frailty index	Broad diabetic retinopathy	13	-0.0668	0.190439	0.725756	0.859413	0.935 (0.644-1.359)	-0.0392	1.94771	0.984303	0.962 (0.021-43.742)	-0.13318	0.252691	0.598175	0.875 (0.533-1.436)	-0.19625	0.460459	0.677498	0.822 (0.333-2.026)	33.5219	0.002487	6.68364	12	0.877793	-0.00057	0.039834	0.988894		0.891	TRUE	4.13e-25
Frailty index	Diabetic background retinopathy	13	0.358534	0.328235	0.274698	0.507138	1.431 (0.752-2.723)	2.59915	3.35548	0.454904	13.452 (0.019-9661.383)	0.549097	0.43071	0.202357	1.732 (0.744-4.028)	0.816413	0.668136	0.245196	2.262 (0.611-8.381)	33.5219	0.002487	6.48811	12	0.889509	-0.04605	0.068631	0.516083		0.911	TRUE	8.94e-54
Frailty index	Severe non-proliferative diabetic retinopathy	13	0.985294	0.720361	0.171382	0.373964	2.679 (0.653-1.099200e+01)	15.0018	7.35199	0.066046	3274987.538 (1.807-5.934042e+12)	1.57432	0.989697	0.111674	4.827 (0.694-3.358700e+01)	2.55673	1.76511	0.173103	12.894 (0.405-4.100740e+02)	33.5219	0.002487	10.6185	12	0.561863	-0.28816	0.15042	0.081745		0.573	TRUE	1.23e-50
Frailty index	Proliferative diabetic retinopathy	13	0.250912	0.416884	0.547259	0.796073	1.285 (0.568-2.910)	5.22484	4.2603	0.245652	185.832 (0.044-786245.443)	-0.13898	0.56899	0.807033	0.870 (0.285-2.654)	-0.34995	1.03398	0.740871	0.705 (0.093-5.348)	33.5219	0.002487	9.81275	12	0.632384	-0.10223	0.087147	0.265518		0.628	TRUE	4.67e-52
Appendicular lean mass	Broad diabetic retinopathy	602	-0.00508	0.028893	0.860303	0.897704	0.995 (0.940-1.053)	0.103068	0.068314	0.131896	1.109 (0.970-1.267)	0.017157	0.048646	0.724316	1.017 (0.925-1.119)	0.061089	0.091486	0.504555	1.063 (0.888-1.272)	98.4623	0.131589	627.256	601	0.22192	-0.00266	0.001514	0.079807	rs10807137, rs3184504, rs4244809, rs4985445	0.206	TRUE	0
Appendicular lean mass	Diabetic background retinopathy	585	0.003082	0.050258	0.951098	0.9511	1.003 (0.909-1.107)	-0.02015	0.118922	0.865485	0.980 (0.776-1.237)	-0.00051	0.084642	0.995203	0.999 (0.847-1.180)	-0.11096	0.177056	0.531115	0.895 (0.633-1.266)	99.1008	0.128701	621.056	584	0.139727	0.000576	0.002652	0.828183	rs2069408, rs4244809	0.131	TRUE	0
Appendicular lean mass	Severe non-proliferative diabetic retinopathy	588	-0.12142	0.119169	0.308236	0.540171	0.886 (0.701-1.119)	0.125455	0.272872	0.645861	1.134 (0.664-1.935)	-0.20004	0.182268	0.272413	0.819 (0.573-1.170)	-0.25705	0.372403	0.490308	0.773 (0.373-1.605)	99.5701	0.129974	691.454	587	0.001844	-0.00614	0.006101	0.314966	rs702886	<0.001	TRUE	0
Appendicular lean mass	Proliferative diabetic retinopathy	587	-0.11629	0.063707	0.067955	0.204	0.890 (0.786-1.009)	-0.01843	0.150434	0.902557	0.982 (0.731-1.318)	-0.08109	0.104235	0.436615	0.922 (0.752-1.131)	-0.13239	0.223462	0.553774	0.876 (0.565-1.357)	99.1287	0.129178	620.192	586	0.158815	-0.00242	0.003355	0.470109	rs10807137, rs2069408, rs3184504	0.182	TRUE	0
Hand grip strength (left)	Broad diabetic retinopathy	141	0.135045	0.111027	0.223862	0.460608	1.145 (0.921-1.423)	0.221038	0.4332	0.610689	1.247 (0.534-2.916)	0.097603	0.161997	0.546844	1.103 (0.803-1.515)	-0.00875	0.370766	0.981207	0.991 (0.479-2.050)	47.3621	0.014483	143.943	140	0.392347	-0.00104	0.005071	0.837388		0.402	TRUE	7.41e-119
Hand grip strength (left)	Diabetic background retinopathy	137	0.065559	0.194207	0.735686	0.859413	1.068 (0.730-1.562)	-0.65506	0.791001	0.409053	0.519 (0.110-2.448)	-0.03828	0.305271	0.90021	0.962 (0.529-1.751)	-0.28861	0.732202	0.694073	0.749 (0.178-3.147)	47.2839	0.014049	156.098	136	0.114438	0.008735	0.009251	0.346703		0.115	TRUE	0
Hand grip strength (left)	Severe non-proliferative diabetic retinopathy	137	0.17209	0.426708	0.68673	0.859413	1.188 (0.515-2.741)	1.44324	1.65383	0.384396	4.234 (0.166-108.282)	-0.21622	0.625409	0.729545	0.806 (0.236-2.744)	-0.46971	1.39194	0.736297	0.625 (0.041-9.569)	47.2839	0.014049	141.601	136	0.353699	-0.01541	0.019339	0.426969	rs4713506	0.358	TRUE	0
Hand grip strength (left)	Proliferative diabetic retinopathy	137	0.068227	0.246736	0.782151	0.859413	1.071 (0.660-1.736)	-0.52579	0.95509	0.582879	0.591 (0.091-3.843)	0.119006	0.361271	0.741847	1.126 (0.555-2.287)	-0.04535	0.946931	0.961873	0.956 (0.149-6.114)	47.2839	0.014049	140.796	136	0.37155	0.007201	0.011169	0.520205		0.375	TRUE	0
Hand grip strength (right)	Broad diabetic retinopathy	154	0.157547	0.105799	0.136459	0.3276	1.171 (0.951-1.440)	0.370022	0.42221	0.382199	1.448 (0.633-3.312)	0.128328	0.161209	0.426013	1.137 (0.829-1.559)	0.022337	0.342921	0.948151	1.023 (0.522-2.003)	46.7923	0.015628	167.899	153	0.193961	-0.00257	0.004926	0.602689	rs4752689, rs6715064, rs77485342	0.208	TRUE	2.35e-123
Hand grip strength (right)	Diabetic background retinopathy	154	0.044856	0.182344	0.805683	0.859413	1.046 (0.732-1.495)	0.854708	0.690106	0.217434	2.351 (0.608-9.091)	0.056219	0.266983	0.833221	1.058 (0.627-1.785)	0.09451	0.657117	0.885828	1.099 (0.303-3.985)	46.7946	0.015629	150.737	153	0.536598	-0.00982	0.008068	0.225581	rs10770125, rs7034200, rs77485342	0.559	TRUE	0
Hand grip strength (right)	Severe non-proliferative diabetic retinopathy	155	-0.25395	0.399665	0.525169	0.796073	0.776 (0.354-1.698)	0.276369	1.48886	0.852985	1.318 (0.071-24.399)	-0.71443	0.614227	0.244777	0.489 (0.147-1.631)	-1.15626	1.3673	0.39906	0.315 (0.022-4.589)	46.7268	0.015708	154.476	154	0.474055	-0.00645	0.017439	0.711979	rs10770125, rs4549685, rs9267806	0.487	TRUE	0
Hand grip strength (right)	Proliferative diabetic retinopathy	154	-0.27231	0.231728	0.239942	0.460608	0.762 (0.484-1.199)	1.03828	0.894586	0.247615	2.824 (0.489-16.308)	0.065256	0.342485	0.848889	1.067 (0.546-2.089)	0.570031	0.892782	0.524111	1.768 (0.307-10.174)	46.7946	0.015629	160.9	153	0.314887	-0.01589	0.010457	0.130808	rs7034200, rs77485342	0.342	TRUE	0
Low hand grip strength	Broad diabetic retinopathy	13	-0.02206	0.082289	0.788636	0.859413	0.978 (0.832-1.149)	0.137149	0.333482	0.688777	1.147 (0.597-2.205)	0.051629	0.115958	0.65615	1.053 (0.839-1.322)	0.111664	0.194202	0.57592	1.118 (0.764-1.636)	38.0148	0.001926	14.4277	12	0.274236	-0.00876	0.017619	0.628816		0.284	TRUE	5.3e-17
Low hand grip strength	Diabetic background retinopathy	13	-0.04861	0.14156	0.731295	0.859413	0.953 (0.722-1.257)	0.176805	0.646493	0.789548	1.193 (0.336-4.237)	-0.1202	0.19432	0.536204	0.887 (0.606-1.298)	-0.20898	0.329035	0.537264	0.811 (0.426-1.546)	38.0148	0.001926	18.4783	12	0.101921	-0.01243	0.034204	0.723165		0.102	TRUE	5.45e-45
Low hand grip strength	Severe non-proliferative diabetic retinopathy	13	-0.31277	0.311356	0.315118	0.540171	0.731 (0.397-1.346)	0.952124	1.10821	0.408586	2.591 (0.295-22.742)	0.194856	0.428432	0.649244	1.215 (0.525-2.814)	0.317188	0.688204	0.653117	1.373 (0.356-5.291)	38.0148	0.001926	9.04472	12	0.699106	-0.06969	0.058597	0.259364		0.709	TRUE	1.99e-49
Low hand grip strength	Proliferative diabetic retinopathy	13	0.056941	0.179928	0.751649	0.859413	1.059 (0.744-1.506)	0.639528	0.714578	0.389965	1.896 (0.467-7.691)	-0.19196	0.247701	0.438364	0.825 (0.508-1.341)	-0.22862	0.357637	0.534665	0.796 (0.395-1.604)	38.0148	0.001926	14.7478	12	0.255518	-0.03214	0.03782	0.413503		0.271	TRUE	1e-46
Usual walking pace	Broad diabetic retinopathy	55	-0.01388	0.225466	0.950912	0.9511	0.986 (0.634-1.534)	0.059414	0.947757	0.95025	1.061 (0.166-6.801)	0.021798	0.320246	0.945733	1.022 (0.546-1.915)	0.09646	0.658847	0.884145	1.101 (0.303-4.006)	40.507	0.004832	46.0425	54	0.770925	-0.00069	0.0087	0.936839		0.752	TRUE	1.8e-41
Usual walking pace	Diabetic background retinopathy	53	-1.24839	0.49768	0.012127	0.046892	0.287 (0.108-0.761)	0.796001	2.05151	0.699626	2.217 (0.040-123.590)	-1.38851	0.646382	0.031704	0.249 (0.070-0.886)	-2.98743	1.62461	0.071649	0.050 (0.002-1.218)	40.3415	0.004637	81.6919	52	0.005335	-0.01928	0.018774	0.309184		0.006	TRUE	1.04e-118
Usual walking pace	Severe non-proliferative diabetic retinopathy	53	-2.01819	0.872494	0.020716	0.070971	0.133 (0.024-0.735)	0.537301	4.0108	0.893959	1.711 (0.001-4440.287)	-2.38432	1.24842	0.056151	0.092 (0.008-1.065)	-3.50798	2.60636	0.184164	0.030 (0.000-4.955)	40.3415	0.004637	63.4363	52	0.132922	-0.02408	0.036677	0.514389		0.139	TRUE	1.19e-127
Usual walking pace	Proliferative diabetic retinopathy	53	-1.701	0.504799	0.000753	0.0064	0.183 (0.068-0.491)	0.899427	2.18075	0.681747	2.458 (0.034-176.568)	-0.72635	0.733336	0.32194	0.484 (0.115-2.036)	-0.34646	1.36821	0.801095	0.707 (0.048-10.332)	40.3415	0.004637	57.2491	52	0.286632	-0.02451	0.019947	0.224757		0.3	TRUE	3.07e-128
Broad diabetic retinopathy	Frailty index	9	0.046722	0.010038	3.25e-06	3.9e-05	1.048 (1.027-1.069)	0.056922	0.02173	0.034434	1.059 (1.014-1.105)	0.048485	0.008929	5.64e-08	1.050 (1.031-1.068)	0.048136	0.008083	0.00034	1.049 (1.033-1.066)	206.487	0.019157	17.2035	8	0.028059	-0.00251	0.004682	0.608301	rs2855807	0.081	TRUE	1.63e-197
Broad diabetic retinopathy	Appendicular lean mass	6	0.018204	0.01518	0.230454	0.460608	1.018 (0.989-1.049)	0.068891	0.035242	0.122277	1.071 (1.000-1.148)	0.035957	0.008016	7.27e-06	1.037 (1.020-1.053)	0.036668	0.007145	0.00367	1.037 (1.023-1.052)	113.082	0.007017	38.4934	5	3e-07	-0.01042	0.006702	0.194906		0.05	TRUE	3.13e-95
Broad diabetic retinopathy	Hand grip strength (left)	8	-0.01927	0.003358	9.56e-09	1.53e-07	0.981 (0.974-0.987)	-0.02249	0.008947	0.045658	0.978 (0.961-0.995)	-0.0178	0.004233	2.6e-05	0.982 (0.974-0.991)	-0.01791	0.004012	0.002917	0.982 (0.975-0.990)	208.881	0.017218	13.051	7	0.070876	0.000826	0.00192	0.682195	rs36212731, rs915894	0.176	TRUE	4.49e-260
Broad diabetic retinopathy	Hand grip strength (right)	9	-0.01861	0.003126	2.61e-09	6.26e-08	0.982 (0.976-0.988)	-0.02497	0.007872	0.01567	0.975 (0.960-0.991)	-0.01339	0.004617	0.003717	0.987 (0.978-0.996)	-0.01819	0.004654	0.004499	0.982 (0.973-0.991)	205.399	0.019056	12.8299	8	0.11784	0.001538	0.001643	0.380263	rs877636	0.158	TRUE	3.34e-289
Broad diabetic retinopathy	Low hand grip strength	7	0.059202	0.019315	0.002175	0.0138	1.061 (1.022-1.102)	0.0278	0.059773	0.661418	1.028 (0.915-1.156)	0.059266	0.025015	0.017826	1.061 (1.010-1.114)	0.052208	0.025138	0.083101	1.054 (1.003-1.107)	127.671	0.009244	5.49863	6	0.481622	0.006343	0.011402	0.601988	rs915894	0.515	TRUE	2.87e-122
Broad diabetic retinopathy	Usual walking pace	10	-0.00396	0.002569	0.1235	0.312	0.996 (0.991-1.001)	-0.01069	0.006947	0.162315	0.989 (0.976-1.003)	-0.00568	0.003222	0.077953	0.994 (0.988-1.001)	-0.00587	0.00306	0.087079	0.994 (0.988-1.000)	192.537	0.019851	16.4168	9	0.058672	0.001558	0.001398	0.297449		0.11	TRUE	0
Diabetic background retinopathy	Frailty index	7	0.015948	0.005887	0.006752	0.03456	1.016 (1.004-1.028)	0.011767	0.007815	0.132123	1.012 (0.996-1.027)	0.027988	0.018648	0.193691	1.028 (0.991-1.067)	0.01124	0.008141	0.216605	1.011 (0.995-1.028)	155.767	0.003124	8.77012	6	0.186925	-0.00502	0.00713	0.512825	rs2476601, rs402072, rs62403863, NA	0.241	TRUE	1.87e-56
Diabetic background retinopathy	Appendicular lean mass	5	0.002748	0.00422	0.514904	0.796073	1.003 (0.994-1.011)	-0.00039	0.005309	0.941018	1.000 (0.989-1.010)	-0.02065	0.023278	0.44027	0.980 (0.936-1.025)	-0.00582	0.005691	0.364228	0.994 (0.983-1.005)	100.805	0.001445	7.22402	4	0.124513	0.007652	0.007386	0.376381	rs2476601, rs402072	0.282	TRUE	4.52e-51
Diabetic background retinopathy	Hand grip strength (left)	9	-0.00097	0.001572	0.537902	0.796073	0.999 (0.996-1.002)	-0.00198	0.002021	0.327472	0.998 (0.994-1.002)	-0.00604	0.004625	0.232601	0.994 (0.985-1.003)	-0.00171	0.002111	0.44106	0.998 (0.994-1.002)	207.08	0.005334	10.8573	8	0.209918	0.002558	0.00215	0.272993	rs402072, rs74211750	0.277	TRUE	5.75e-203
Diabetic background retinopathy	Hand grip strength (right)	10	-0.00065	0.002114	0.760078	0.859413	0.999 (0.995-1.004)	-0.00314	0.002295	0.170993	0.997 (0.992-1.001)	-0.01021	0.004607	0.057528	0.990 (0.981-0.999)	-0.00421	0.002366	0.109116	0.996 (0.991-1.000)	199.744	0.005718	16.9866	9	0.048927	0.004717	0.002101	0.054954	rs74203920	0.143	TRUE	1.79e-211
Diabetic background retinopathy	Low hand grip strength	10	0.01842	0.011045	0.095358	0.2544	1.019 (0.997-1.041)	0.016575	0.01678	0.323249	1.017 (0.984-1.051)	0.073368	0.024369	0.016796	1.076 (1.026-1.129)	0.025071	0.018883	0.216957	1.025 (0.988-1.064)	136.627	0.003915	11.4002	9	0.249275	-0.02093	0.008275	0.035282	rs2284169, rs73410776, rs74211750	0.242	TRUE	5.46e-100
Diabetic background retinopathy	Usual walking pace	11	-0.00105	0.00173	0.543524	0.796073	0.999 (0.996-1.002)	-0.00236	0.001614	0.143794	0.998 (0.994-1.001)	3.48e-05	0.004681	0.994231	1.000 (0.991-1.009)	-0.00184	0.001564	0.26627	0.998 (0.995-1.001)	242.237	0.007628	19.5704	10	0.033588	-0.00056	0.002214	0.806912		0.07	TRUE	1.12e-284
Severe non-proliferative diabetic retinopathy	Frailty index	4	0.019011	0.007426	0.010461	0.045818	1.019 (1.004-1.034)	-0.02904	0.046235	0.594119	0.971 (0.887-1.064)	0.017494	0.005552	0.001626	1.018 (1.007-1.029)	0.016901	0.00644	0.078699	1.017 (1.004-1.030)	81.7518	0.000946	11.6308	3	0.008761	0.024422	0.023205	0.40299		0.07	TRUE	3.11e-08
Severe non-proliferative diabetic retinopathy	Appendicular lean mass	3	0.005913	0.011137	0.595467	0.840706	1.006 (0.984-1.028)	0.036478	0.096127	0.769106	1.037 (0.859-1.252)	0.016296	0.004484	0.000278	1.016 (1.008-1.025)	0.017247	0.00367	0.042414	1.017 (1.010-1.025)	84.2474	0.000732	42.2629	2	6.65e-10	-0.01638	0.050892	0.80174		NA	TRUE	1.52e-13
Severe non-proliferative diabetic retinopathy	Hand grip strength (left)	4	-0.01124	0.001517	1.27e-13	6.1e-12	0.989 (0.986-0.992)	-0.00658	0.007847	0.489846	0.993 (0.978-1.009)	-0.01072	0.001939	3.24e-08	0.989 (0.986-0.993)	-0.0104	0.002447	0.023862	0.990 (0.985-0.994)	153.747	0.001779	7.30079	3	0.062904	-0.00298	0.004725	0.592535	rs3957146, rs6679677	0.205	TRUE	4.37e-42
Severe non-proliferative diabetic retinopathy	Hand grip strength (right)	3	-0.00806	0.00197	4.28e-05	0.000411	0.992 (0.988-0.996)	0.011688	0.010724	0.472631	1.012 (0.991-1.033)	-0.00845	0.002248	0.000169	0.992 (0.987-0.996)	-0.00478	0.002481	0.19373	0.995 (0.990-1.000)	89.1429	0.000774	4.15867	2	0.125013	-0.01007	0.005373	0.312159		NA	TRUE	6.99e-21
Severe non-proliferative diabetic retinopathy	Low hand grip strength	3	0.030008	0.009828	0.002263	0.0138	1.030 (1.011-1.051)	-0.05382	0.053437	0.497726	0.948 (0.853-1.052)	0.027882	0.010699	0.009161	1.028 (1.007-1.050)	0.024816	0.011658	0.16706	1.025 (1.002-1.049)	89.1429	0.000774	2.62622	2	0.268983	0.042677	0.026741	0.356342		NA	TRUE	7.74e-16
Severe non-proliferative diabetic retinopathy	Usual walking pace	5	-0.00292	0.001173	0.012742	0.046892	0.997 (0.995-0.999)	0.002312	0.003794	0.585318	1.002 (0.995-1.010)	-0.00226	0.001385	0.102412	0.998 (0.995-1.000)	-0.00232	0.001576	0.215276	0.998 (0.995-1.001)	134.913	0.001952	4.44217	4	0.34946	-0.0032	0.002204	0.242794		0.53	TRUE	1.23e-68
Proliferative diabetic retinopathy	Frailty index	6	0.012917	0.004805	0.00718	0.03456	1.013 (1.004-1.023)	0.030358	0.013177	0.082587	1.031 (1.005-1.058)	0.013669	0.006432	0.03359	1.014 (1.001-1.027)	0.012803	0.007685	0.156626	1.013 (0.998-1.028)	165.382	0.002856	11.002	5	0.051341	-0.00879	0.005814	0.205282	rs6679677, rs689, rs73410783	0.126	TRUE	7.06e-51
Proliferative diabetic retinopathy	Appendicular lean mass	4	-0.00092	0.003259	0.777772	0.859413	0.999 (0.993-1.005)	0.004743	0.052139	0.935805	1.005 (0.907-1.113)	-0.00391	0.00391	0.317143	0.996 (0.988-1.004)	-0.00475	0.00389	0.309598	0.995 (0.988-1.003)	122.471	0.001411	6.05219	3	0.109098	-0.00237	0.021687	0.922974	rs57786715, rs6679677, rs74203920, rs9277195	0.273	TRUE	2.22e-49
Proliferative diabetic retinopathy	Hand grip strength (left)	7	-0.00048	0.001322	0.714916	0.859413	1.000 (0.997-1.002)	-0.00379	0.003202	0.289682	0.996 (0.990-1.002)	-0.00126	0.001716	0.461498	0.999 (0.995-1.002)	-0.00303	0.001836	0.149423	0.997 (0.993-1.001)	234.762	0.004726	6.49197	6	0.370389	0.001861	0.001636	0.306728	rs1980496, rs74203920, rs9277195	0.325	TRUE	2.84e-184
Proliferative diabetic retinopathy	Hand grip strength (right)	6	-0.00306	0.001476	0.038272	0.12256	0.997 (0.994-1.000)	-0.00239	0.004612	0.632029	0.998 (0.989-1.007)	-0.00384	0.0017	0.023864	0.996 (0.993-0.999)	-0.0041	0.00184	0.076122	0.996 (0.992-1.000)	242.492	0.004183	8.61251	5	0.125554	-0.0004	0.002416	0.877132	rs1980496, rs6679677	0.286	TRUE	2.45e-154
Proliferative diabetic retinopathy	Low hand grip strength	7	0.016392	0.009217	0.075316	0.212612	1.017 (0.998-1.035)	0.049856	0.023512	0.087455	1.051 (1.004-1.101)	0.011859	0.013558	0.381754	1.012 (0.985-1.039)	0.00181	0.018769	0.926322	1.002 (0.966-1.039)	173.893	0.003504	7.50939	6	0.276293	-0.01538	0.009927	0.182023	rs2284169, rs57786715, rs73410783, rs9277195	0.262	TRUE	1.86e-91
Proliferative diabetic retinopathy	Usual walking pace	10	-0.00146	0.001023	0.152111	0.347657	0.999 (0.997-1.001)	-0.00071	0.003061	0.822574	0.999 (0.993-1.005)	-0.00202	0.001304	0.121222	0.998 (0.995-1.001)	-0.00204	0.00143	0.188527	0.998 (0.995-1.001)	242.961	0.006988	12.6765	9	0.177799	-0.00044	0.001622	0.792687		0.22	TRUE	7.33e-265

## Sheet: Table S7
Supplementary Table 7. Results of latent causal variable analysis between diabetic retinopathy and frailty-related phenotypes.
Trait 1	Trait 2	gcp_p	FDR	gcp	gcp_se	rho	rho_se
Broad diabetic retinopathy	Frailty index	0.848013	0.953426	-0.048144	0.548974	-0.0137799	0.084003
Broad diabetic retinopathy	Appendicular lean mass	0.523667	0.953426	0.172205	0.362835	-0.0554909	0.0532991
Broad diabetic retinopathy	Hand grip strength (left)	0.875166	0.953426	0.118781	0.499374	-0.0091964	0.0582208
Broad diabetic retinopathy	Hand grip strength (right)	0.854522	0.953426	-0.00359053	0.579799	-0.0426838	0.0628453
Broad diabetic retinopathy	Low hand grip strength	0.820588	0.953426	0.187084	0.474219	-0.0200948	0.0905953
Broad diabetic retinopathy	Usual walking pace	0.803243	0.953426	-0.00536748	0.573115	0.133966	0.0664033
Diabetic background retinopathy	Frailty index	0.10537	0.953426	0.470359	0.26379	0.146081	0.0842829
Diabetic background retinopathy	Appendicular lean mass	0.873199	0.953426	0.00301488	0.566665	-0.00794939	0.0482597
Diabetic background retinopathy	Hand grip strength (left)	0.913672	0.953426	0.0839544	0.521919	0.000139514	0.0578271
Diabetic background retinopathy	Hand grip strength (right)	0.671063	0.953426	0.0419676	0.578773	-0.0339316	0.0615323
Diabetic background retinopathy	Low hand grip strength	0.594118	0.953426	0.0393948	0.586537	0.0770508	0.085655
Diabetic background retinopathy	Usual walking pace	0.843806	0.953426	0.0311528	0.569965	-0.0169695	0.0724452
Severe non-proliferative diabetic retinopathy	Frailty index	0.00236404	0.0576	0.445468	0.200861	0.178005	0.116128
Severe non-proliferative diabetic retinopathy	Appendicular lean mass	0.843806	0.953426	0.0311528	0.569965	-0.0169695	0.0724452
Severe non-proliferative diabetic retinopathy	Hand grip strength (left)	0.961711	0.9617	-0.0626242	0.563824	-0.0373198	0.0717805
Severe non-proliferative diabetic retinopathy	Hand grip strength (right)	0.483796	0.953426	0.390868	0.362845	-0.0837124	0.0762226
Severe non-proliferative diabetic retinopathy	Low hand grip strength	0.821176	0.953426	0.166979	0.356063	0.0266311	0.122215
Severe non-proliferative diabetic retinopathy	Usual walking pace	0.334275	0.953426	0.290728	0.195071	-0.100608	0.0857979
Proliferative diabetic retinopathy	Frailty index	0.294064	0.953426	0.411999	0.327333	0.114006	0.0683914
Proliferative diabetic retinopathy	Appendicular lean mass	0.885427	0.953426	0.0442306	0.562351	-0.00464972	0.0420877
Proliferative diabetic retinopathy	Hand grip strength (left)	0.641697	0.953426	0.0391417	0.577143	0.0609555	0.0527073
Proliferative diabetic retinopathy	Hand grip strength (right)	0.553963	0.953426	0.00395368	0.583978	0.0520401	0.0522549
Proliferative diabetic retinopathy	Low hand grip strength	0.843001	0.953426	-0.0063566	0.570273	-0.0152253	0.0781162
Proliferative diabetic retinopathy	Usual walking pace	0.220642	0.953426	0.334455	0.20466	-0.114673	0.0589533

## Sheet: Table S8
Supplementary Table 8. Significant partitioned SNP heritability in diabetic retinopathy subtypes (background and proliferative) and specific frailty-related phenotypes (frailty index and usual walking pace) identified by stratified-LDSC.
Trait	Category	Prop._SNPs	Prop._h2	Prop._h2_std_error	Enrichment	Enrichment_std_error	Enrichment_P_value	Coefficient	Coefficient_std_error	Coefficient_z-score
Diabetic background retinopathy	Enhancer_AnderssonL2_0	0.00431376	0.227377	0.102855	52.7097	23.8434	0.00706545	8.62e-08	3.28e-08	2.62601
Diabetic background retinopathy	H3K27ac_HniszL2_0	0.389044	0.908479	0.178192	2.33516	0.458026	0.000200673	1.53e-09	2.18e-09	0.700468
Diabetic background retinopathy	H3K9ac_Trynka.flanking.500L2_0	0.10447	0.872607	0.330185	8.35272	3.16058	0.00988697	1.22e-08	5.82e-09	2.09364
Diabetic background retinopathy	SuperEnhancer_HniszL2_0	0.167207	0.578286	0.127116	3.45851	0.760231	0.000623949	3.45e-09	1.97e-09	1.75168
Diabetic background retinopathy	UTR_5_UCSC.flanking.500L2_0	0.0213873	0.261342	0.128936	12.2195	6.02864	0.0402328	9.96e-09	9.54e-09	1.04409
Diabetic background retinopathy	Backgrd_Selection_StatL2_0	0.17772	0.278609	0.0471539	1.56769	0.265327	0.00125951	-5.97e-10	1.53e-09	-0.391281
Diabetic background retinopathy	CpG_Content_50kbL2_0	0.0100519	0.0150707	0.00123556	1.49929	0.122918	0.00017466	-1.37e-07	1e-07	-1.37141
Diabetic background retinopathy	MAF_Adj_ASMCL2_0	-2.35e-14	-0.712181	0.303326	30324600000000	-12915600000000	0.00695447	-5.97e-10	5.76e-10	-1.036
Diabetic background retinopathy	BLUEPRINT_DNA_methylation_MaxCPPL2_0	0.031731	0.366061	0.136839	11.5364	4.31249	0.0264115	3.21e-08	1.66e-08	1.92632
Diabetic background retinopathy	Conserved_Mammal_phastCons46way.flanking.500L2_0	0.31778	1.00786	0.350456	3.17157	1.10283	0.0456187	6.57e-09	6.19e-09	1.06003
Diabetic background retinopathy	Conserved_Primate_phastCons46wayL2_0	0.0192691	0.344574	0.17868	17.8822	9.27288	0.0470596	3.77e-08	1.94e-08	1.94581
Proliferative diabetic retinopathy	Coding_UCSC.flanking.500L2_0	0.0493629	0.330985	0.122914	6.70515	2.49	0.0220091	6.27e-09	6e-09	1.04508
Proliferative diabetic retinopathy	H3K27ac_HniszL2_0	0.389044	0.760576	0.130742	1.95499	0.336059	0.000809694	-4.39e-10	2.06e-09	-0.21249
Proliferative diabetic retinopathy	PromoterFlanking_Hoffman.flanking.500L2_0	0.0248873	0.266511	0.137977	10.7087	5.5441	0.0483656	2.1e-08	1.17e-08	1.79252
Proliferative diabetic retinopathy	SuperEnhancer_HniszL2_0	0.167207	0.449745	0.0927758	2.68975	0.554857	0.00241533	2.57e-09	1.93e-09	1.33137
Proliferative diabetic retinopathy	WeakEnhancer_Hoffman.flanking.500L2_0	0.0678187	0.631966	0.198683	9.31846	2.92962	0.00258888	1.67e-08	6.18e-09	2.69576
Proliferative diabetic retinopathy	Backgrd_Selection_StatL2_0	0.17772	0.243693	0.0366486	1.37122	0.206216	0.0187748	3.33e-10	1.73e-09	0.192748
Proliferative diabetic retinopathy	CpG_Content_50kbL2_0	0.0100519	0.0136235	0.000936925	1.35532	0.093209	0.0013853	-4.81e-08	1.17e-07	-0.410162
Proliferative diabetic retinopathy	MAF_Adj_ASMCL2_0	-2.35e-14	-0.53552	0.257644	22802400000000	-10970400000000	0.0184331	-6.05e-10	6.18e-10	-0.978141
Proliferative diabetic retinopathy	BLUEPRINT_H3K27acQTL_MaxCPPL2_0	0.0165455	0.204778	0.070022	12.3766	4.23207	0.00416665	3.74e-08	1.83e-08	2.04194
Proliferative diabetic retinopathy	BLUEPRINT_H3K4me1QTL_MaxCPPL2_0	0.0133725	0.139483	0.0534168	10.4306	3.99452	0.00703677	2.6e-08	1.77e-08	1.46718
Proliferative diabetic retinopathy	Human_Enhancer_Villar.flanking.500L2_0	0.00979776	0.200475	0.0998312	20.4613	10.1892	0.0453363	3.25e-08	2.06e-08	1.57295
Frailty index	Coding_UCSCL2_0	0.0142591	0.0632784	0.022628	4.43774	1.58691	0.030805	7.3e-08	4.34e-08	1.68421
Frailty index	Conserved_LindbladTohL2_0	0.0246705	0.183259	0.0485938	7.42824	1.96971	0.0013787	-6.4e-08	5.73e-08	-1.11769
Frailty index	FetalDHS_TrynkaL2_0	0.0836829	0.269817	0.0747722	3.22428	0.893518	0.0136735	3.79e-08	2.21e-08	1.71122
Frailty index	H3K27ac_HniszL2_0	0.389044	0.484752	0.0346053	1.24601	0.0889496	0.00630403	-6.97e-09	4.48e-09	-1.55676
Frailty index	Intron_UCSCL2_0	0.387451	0.463642	0.0261054	1.19665	0.0673772	0.00392655	1.52e-09	1.73e-09	0.881827
Frailty index	SuperEnhancer_HniszL2_0	0.167207	0.235682	0.0188101	1.40952	0.112496	0.000446918	-1.88e-09	3.97e-09	-0.475099
Frailty index	GERP.NSL2_0	1.74532	3.42444	0.194085	1.96207	0.111204	2.84e-17	1.07e-08	2.25e-09	4.76116
Frailty index	GERP.RSsup4L2_0	0.00814993	0.0997782	0.0306577	12.2428	3.76172	0.00242013	7.61e-08	7.18e-08	1.05968
Frailty index	MAFbin10L2_0	0.0984626	0.172818	0.0239358	1.75517	0.243095	0.00158609	2.52e-08	4.45e-09	5.66588
Frailty index	Backgrd_Selection_StatL2_0	0.17772	0.220213	0.00759342	1.2391	0.0427269	2.45e-10	6.2e-09	4.77e-09	1.3
Frailty index	CpG_Content_50kbL2_0	0.0100519	0.0108978	0.000197918	1.08416	0.0196897	6.37e-05	7.2e-07	2.5e-07	2.88521
Frailty index	MAF_Adj_ASMCL2_0	-2.35e-14	-0.479324	0.0639842	20409500000000	-2724440000000	5.92e-13	-3.89e-09	1.4e-09	-2.7788
Frailty index	GTEx_eQTL_MaxCPPL2_0	0.0103404	0.062537	0.0152847	6.04782	1.47815	0.000684454	1.32e-07	4.48e-08	2.9469
Frailty index	BLUEPRINT_H3K4me1QTL_MaxCPPL2_0	0.0133725	0.0453026	0.0137702	3.38773	1.02974	0.0210028	5.69e-08	3.98e-08	1.42887
Frailty index	BLUEPRINT_DNA_methylation_MaxCPPL2_0	0.031731	0.0921906	0.0210494	2.90538	0.663371	0.00574338	4.27e-08	2.48e-08	1.72084
Frailty index	Conserved_Vertebrate_phastCons46wayL2_0	0.0294361	0.229851	0.0490345	7.8085	1.6658	3.85e-05	2.36e-08	3.73e-08	0.632993
Frailty index	Conserved_Mammal_phastCons46wayL2_0	0.0214395	0.211997	0.0491944	9.88815	2.29458	0.00011375	5.45e-08	7.71e-08	0.705845
Frailty index	Conserved_Primate_phastCons46wayL2_0	0.0192691	0.233929	0.0444023	12.1401	2.30433	1.83e-06	1.52e-07	5.04e-08	3.017
Frailty index	BivFlnkL2_0	0.0135494	0.0979277	0.031489	7.22747	2.32402	0.0065433	8.9e-08	4.14e-08	2.14886
Frailty index	Human_Promoter_VillarL2_0	0.015217	0.0677512	0.0233915	4.45233	1.53719	0.0258562	-1.05e-08	3.4e-08	-0.309915
Frailty index	Ancient_Sequence_Age_Human_Enhancer.flanking.500L2_0	0.00902677	0.0791976	0.0221461	8.77364	2.45339	0.00127513	1.43e-07	4.7e-08	3.04231
Frailty index	Human_Enhancer_Villar_Species_Enhancer_CountL2_0	0.0662831	0.195311	0.0541229	2.94662	0.816541	0.0162746	5.11e-09	3.93e-09	1.29966
Usual walking pace	Coding_UCSCL2_0	0.0142591	0.0700815	0.0166718	4.91485	1.1692	0.000965578	2.27e-08	2.34e-08	0.971824
Usual walking pace	Conserved_LindbladTohL2_0	0.0246705	0.226596	0.0334897	9.18488	1.35748	1.91e-08	-1.03e-08	2.63e-08	-0.392205
Usual walking pace	DHS_Trynka.flanking.500L2_0	0.330063	0.487648	0.0711585	1.47744	0.215591	0.0296182	6.33e-09	4.95e-09	1.28043
Usual walking pace	Enhancer_AnderssonL2_0	0.00431376	0.0333077	0.012142	7.72127	2.81472	0.0169704	7.82e-08	3.46e-08	2.26198
Usual walking pace	H3K27ac_HniszL2_0	0.389044	0.462316	0.0255725	1.18834	0.0657316	0.0051978	-1.08e-09	2.42e-09	-0.445357
Usual walking pace	H3K27ac_PGC2L2_0	0.268521	0.390128	0.0446973	1.45288	0.166457	0.00741526	2.1e-09	3.75e-09	0.560647
Usual walking pace	H3K4me1_peaks_TrynkaL2_0	0.16887	0.325868	0.0646918	1.9297	0.383086	0.0146511	1.26e-08	7.72e-09	1.63723
Usual walking pace	H3K4me1_TrynkaL2_0	0.423455	0.558613	0.0545005	1.31918	0.128704	0.0153837	-4.38e-09	4.3e-09	-1.01964
Usual walking pace	H3K4me3_TrynkaL2_0	0.132887	0.230764	0.0420005	1.73655	0.316063	0.0196977	-5.12e-10	5.3e-09	-0.0966089
Usual walking pace	H3K9ac_TrynkaL2_0	0.125302	0.244745	0.0382624	1.95324	0.305361	0.00229593	2.98e-09	7.2e-09	0.413598
Usual walking pace	Intron_UCSCL2_0	0.387451	0.458109	0.019411	1.18237	0.0500992	0.000379296	2.19e-09	9.32e-10	2.34931
Usual walking pace	Intron_UCSC.flanking.500L2_0	0.0093403	0.058536	0.018537	6.26704	1.98462	0.0082616	2.41e-08	2.6e-08	0.926064
Usual walking pace	SuperEnhancer_HniszL2_0	0.167207	0.235385	0.0153445	1.40775	0.0917697	2.38e-05	5.2e-10	2.1e-09	0.247281
Usual walking pace	TSS_HoffmanL2_0	0.0178069	0.0652115	0.0198595	3.66214	1.11527	0.0169417	1.42e-08	1.63e-08	0.872016
Usual walking pace	GERP.NSL2_0	1.74532	3.06265	0.136417	1.75478	0.0781619	1.83e-19	3.3e-09	1.2e-09	2.7457
Usual walking pace	GERP.RSsup4L2_0	0.00814993	0.116764	0.0247064	14.327	3.03149	2.28e-05	8.1e-08	4.44e-08	1.82465
Usual walking pace	MAFbin10L2_0	0.0984626	0.137374	0.0156607	1.39519	0.159053	0.0121459	1.43e-08	2.2e-09	6.51902
Usual walking pace	Backgrd_Selection_StatL2_0	0.17772	0.211696	0.00547625	1.19118	0.030814	1.39e-10	-2.33e-09	2.77e-09	-0.840188
Usual walking pace	CpG_Content_50kbL2_0	0.0100519	0.0111695	0.000191557	1.11118	0.0190568	1.48e-07	6.64e-07	1.45e-07	4.5886
Usual walking pace	MAF_Adj_ASMCL2_0	-2.35e-14	-0.483447	0.0483534	20585100000000	-2058880000000	2.01e-19	-3.46e-09	7.36e-10	-4.70576
Usual walking pace	GTEx_eQTL_MaxCPPL2_0	0.0103404	0.035785	0.0124932	3.46069	1.2082	0.0416871	4.06e-08	2.64e-08	1.53603
Usual walking pace	BLUEPRINT_H3K4me1QTL_MaxCPPL2_0	0.0133725	0.0346526	0.0104635	2.59133	0.782462	0.0418717	2.73e-08	2.15e-08	1.26563
Usual walking pace	Conserved_Vertebrate_phastCons46wayL2_0	0.0294361	0.19979	0.0332588	6.78726	1.12986	1.56e-06	-4.98e-08	1.6e-08	-3.10216
Usual walking pace	Conserved_Mammal_phastCons46wayL2_0	0.0214395	0.245555	0.0356899	11.4534	1.66468	7.26e-09	9.97e-08	3.97e-08	2.51024
Usual walking pace	Conserved_Primate_phastCons46wayL2_0	0.0192691	0.238132	0.0314817	12.3582	1.6338	4.2e-11	9.76e-08	2.66e-08	3.66787
Usual walking pace	Conserved_Primate_phastCons46way.flanking.500L2_0	0.15655	0.2805	0.0536955	1.79175	0.342992	0.0222967	1.63e-08	6.49e-09	2.50549
Usual walking pace	BivFlnkL2_0	0.0135494	0.0535791	0.0191764	3.95436	1.4153	0.0389125	1.4e-08	1.81e-08	0.772972
Usual walking pace	Human_Promoter_VillarL2_0	0.015217	0.0645084	0.0150758	4.23923	0.990721	0.0013491	-2.28e-08	1.58e-08	-1.4456
Usual walking pace	Ancient_Sequence_Age_Human_PromoterL2_0	0.00417066	0.0649737	0.0145459	15.5787	3.48767	4.92e-05	1.63e-07	5.1e-08	3.19037
Usual walking pace	Ancient_Sequence_Age_Human_EnhancerL2_0	0.00513809	0.0316491	0.012915	6.1597	2.51358	0.0406432	5.2e-08	3.18e-08	1.63523
Usual walking pace	Human_Promoter_Villar_ExACL2_0	0.00249666	0.0287267	0.00851318	11.506	3.40982	0.00280715	7.37e-08	4.48e-08	1.64509

## Sheet: Table S9
Supplementary Table 9. Shared pleiotropic SNPs between diabetic background retinopathy and frailty index identified by CPASSOC (P_SHet<5E-8, Psingle_trait<1E-3, and consistent direction of effect).
SNP	Chr	Pos	Effect_allele	Other_allele	Diabetic background retinopathy			Frailty index			CPASSOC
					beta	se	P-value	beta	se	P-value	Z_1	Z_2	P_SHet	P_SHom
rs2185971	1	114220305	T	G	-0.121139	0.0226426	8.79e-08	-0.0121	0.0034	0.0004338	-5.35005	-3.55882	6.46e-10	2.77e-10
rs6696784	1	114231398	A	G	-0.121124	0.0226418	8.82e-08	-0.0121	0.0034	0.0003963	-5.34957	-3.55882	6.48e-10	2.78e-10
rs11102671	1	114235379	A	T	-0.1211	0.0226414	8.86e-08	-0.0121	0.0034	0.0004223	-5.34861	-3.55882	6.52e-10	2.8e-10
rs1111695	1	114243899	A	C	-0.122173	0.0226392	6.8e-08	-0.012	0.0034	0.0004677	-5.39652	-3.52941	5.26e-10	2.27e-10
rs1230686	1	114291406	A	G	-0.121414	0.0226446	8.24e-08	-0.0122	0.0034	0.0003674	-5.36172	-3.58824	5.56e-10	2.4e-10
rs1230682	1	114293526	A	G	-0.121416	0.0226446	8.24e-08	-0.0123	0.0034	0.0003417	-5.36181	-3.61765	5.13e-10	2.22e-10
rs2797414	1	114295438	A	G	-0.121404	0.0226446	8.26e-08	-0.0123	0.0034	0.000352	-5.36128	-3.61765	5.15e-10	2.23e-10
rs3789598	1	114318727	A	C	0.122193	0.0226526	6.88e-08	0.012	0.0034	0.0004953	5.39422	3.52941	5.34e-10	2.31e-10
rs72845016	6	27515544	T	A	0.280476	0.0437419	1.44e-10	0.0252	0.0074	0.000599	6.41207	-3.40541	6.67e-13	7.31e-06
rs137933279	6	27520501	G	C	0.359935	0.0353939	2.72e-24	0.0207	0.0063	0.0009707	10.1694	-3.28571	8.14e-27	1.7e-15
rs72845027	6	27528199	C	T	0.344126	0.0352653	1.7e-22	0.0208	0.0063	0.0009368	9.7582	-3.30159	4.83e-25	3.46e-14
rs72845028	6	27528408	C	T	0.344126	0.0352653	1.7e-22	0.0208	0.0063	0.0009366	9.7582	-3.30159	4.83e-25	3.46e-14
rs72845032	6	27537376	C	T	0.25701	0.0433574	3.07e-09	0.0255	0.0074	0.0005298	5.92771	-3.44595	1.6e-11	5.67e-05
rs59701161	6	27646117	C	T	0.294212	0.0409429	6.68e-13	0.0243	0.0067	0.0002682	7.18591	-3.62687	1.03e-15	3.36e-07
rs72845058	6	27647420	C	T	0.311914	0.0414753	5.46e-14	0.0243	0.0068	0.0003901	7.52048	-3.57353	8.79e-17	5.68e-08
rs72845896	6	27697645	G	C	0.317277	0.0415785	2.33e-14	0.0237	0.0068	0.0005307	7.63079	-3.48529	4.97e-17	2.63e-08
rs72845897	6	27699357	C	T	0.317277	0.0415785	2.33e-14	0.0237	0.0068	0.0005409	7.63079	-3.48529	4.97e-17	2.63e-08
rs139727402	6	27701846	G	A	0.317454	0.0415879	2.29e-14	0.0232	0.0069	0.0007601	7.63333	-3.36232	7.65e-17	1.95e-08
rs9380018	6	27740646	G	A	0.279098	0.0394406	1.48e-12	0.0219	0.0064	0.0005994	7.07641	-3.42188	4.89e-15	3.69e-07
rs72847323	6	27744490	T	A	0.316558	0.0416193	2.83e-14	0.024	0.0068	0.0004517	7.60604	-3.52941	5.17e-17	3.31e-08
rs180883102	6	27747383	G	A	0.28602	0.0438188	6.7e-11	0.0254	0.0074	0.0005705	6.52734	-3.43243	2.71e-13	4.68e-06
rs72847329	6	27767046	C	T	0.315543	0.0416085	3.36e-14	0.0239	0.0068	0.0004895	7.58362	-3.51471	6.54e-17	3.59e-08
rs72847342	6	27789270	G	A	0.316452	0.0416045	2.82e-14	0.0237	0.0069	0.0005535	7.6062	-3.43478	7.31e-17	2.66e-08
rs72847343	6	27790833	G	A	0.317339	0.0416514	2.56e-14	0.0238	0.0069	0.0005112	7.61893	-3.44928	6.25e-17	2.57e-08
rs72847349	6	27805303	C	T	0.316509	0.0416018	2.78e-14	0.0236	0.0069	0.0005585	7.60806	-3.42029	7.59e-17	2.55e-08
rs41269275	6	27833315	G	C	0.31536	0.0416349	3.61e-14	0.0232	0.0069	0.0007235	7.57441	-3.36232	1.23e-16	2.66e-08
rs72847370	6	27849424	T	A	0.315405	0.0416356	3.58e-14	0.0232	0.0068	0.0007225	7.57537	-3.41176	1.02e-16	2.96e-08
rs72848753	6	27878269	G	C	0.315729	0.041672	3.55e-14	0.0238	0.0069	0.0005571	7.57653	-3.44928	8.81e-17	3.21e-08
rs72848755	6	27878553	C	T	0.315729	0.041672	3.55e-14	0.0238	0.0069	0.0005469	7.57653	-3.44928	8.81e-17	3.21e-08
rs34957169	6	27879397	C	T	0.315137	0.0416467	3.82e-14	0.0238	0.0069	0.0005412	7.56691	-3.44928	9.51e-17	3.37e-08
rs6908688	6	27886051	G	A	0.233194	0.0395228	3.63e-09	0.0222	0.0066	0.0007118	5.90024	-3.36364	2.45e-11	5.48e-05
rs72848763	6	27902488	G	A	0.315728	0.041672	3.55e-14	0.0246	0.0069	0.0003601	7.5765	-3.56522	5.76e-17	4.18e-08
rs72848766	6	27908756	C	T	0.315728	0.041672	3.55e-14	0.0247	0.0069	0.000346	7.5765	-3.57971	5.46e-17	4.32e-08
rs72848770	6	27919149	G	A	0.315729	0.041672	3.55e-14	0.0247	0.0069	0.000349	7.57653	-3.57971	5.46e-17	4.32e-08
rs72848775	6	27949830	G	A	0.315753	0.0416715	3.53e-14	0.0247	0.0069	0.0003489	7.57719	-3.57971	5.43e-17	4.31e-08
rs115714358	6	27964332	C	A	0.315754	0.0416715	3.53e-14	0.0246	0.0069	0.0003588	7.57722	-3.56522	5.73e-17	4.17e-08
rs72848784	6	27970783	G	A	0.315754	0.0416715	3.53e-14	0.0247	0.0069	0.0003459	7.57722	-3.57971	5.43e-17	4.31e-08
rs72848785	6	27977603	G	T	0.315754	0.0416715	3.53e-14	0.0247	0.0069	0.0003443	7.57722	-3.57971	5.43e-17	4.31e-08
rs72848790	6	27985852	C	A	0.329138	0.0415916	2.5e-15	0.024	0.0069	0.0005102	7.91357	-3.47826	4.95e-18	5.69e-09
rs72848792	6	27997656	G	A	0.329138	0.0415916	2.5e-15	0.024	0.0069	0.0004954	7.91357	-3.47826	4.95e-18	5.69e-09
rs72848793	6	27999578	G	A	0.329138	0.0415916	2.5e-15	0.024	0.0069	0.0004912	7.91357	-3.47826	4.95e-18	5.69e-09
rs79956881	6	28030150	C	T	0.329271	0.0416048	2.49e-15	0.0245	0.0069	0.0003742	7.91426	-3.55072	3.74e-18	6.75e-09
rs72851156	6	28060086	C	T	0.336739	0.0418836	8.99e-16	0.0256	0.0069	0.0002248	8.03988	-3.71014	6.97e-19	4.98e-09
rs72851160	6	28067841	G	T	0.336739	0.0418836	8.99e-16	0.0257	0.0069	0.0002112	8.03988	-3.72464	6.59e-19	5.16e-09
rs72851161	6	28071123	G	A	0.336739	0.0418836	8.99e-16	0.0255	0.0069	0.0002376	8.03988	-3.69565	7.38e-19	4.81e-09
rs62620226	6	28121278	G	A	0.336358	0.0418786	9.61e-16	0.0251	0.0069	0.0003015	8.03174	-3.63768	9.9e-19	4.37e-09
rs72846788	6	28130843	G	A	0.33679	0.0418833	8.9e-16	0.0256	0.007	0.0002359	8.04115	-3.65714	8.47e-19	4.35e-09
rs72846797	6	28149958	G	T	0.336629	0.0418869	9.24e-16	0.0264	0.007	0.0001503	8.03662	-3.77143	5.65e-19	5.88e-09
rs72846802	6	28164842	G	A	0.335722	0.0418935	1.11e-15	0.0264	0.007	0.0001435	8.0137	-3.77143	6.88e-19	6.66e-09
rs72849206	6	28172704	G	A	0.336208	0.0419357	1.08e-15	0.0265	0.007	0.0001382	8.01723	-3.78571	6.31e-19	6.76e-09
rs75043119	6	28187424	C	A	0.330469	0.0421681	4.62e-15	0.0299	0.0071	2.51e-05	7.83694	-4.21127	5.67e-19	4.73e-08
rs41269285	6	28194799	C	T	0.330469	0.0421678	4.62e-15	0.0297	0.0071	2.8e-05	7.837	-4.1831	6.32e-19	4.43e-08
rs145380951	6	28211582	G	A	0.330506	0.042168	4.58e-15	0.0297	0.0071	2.74e-05	7.83784	-4.1831	6.28e-19	4.41e-08
rs72850299	6	28223725	C	T	0.330592	0.0421693	4.52e-15	0.0294	0.0071	3.26e-05	7.83964	-4.14085	7.28e-19	3.97e-08
rs72850300	6	28226903	G	C	0.300884	0.0445945	1.51e-11	0.0323	0.0076	2.08e-05	6.74711	-4.25	3.44e-15	8.54e-06
rs72850302	6	28241398	G	A	0.329451	0.042199	5.85e-15	0.0295	0.0071	3.24e-05	7.80708	-4.15493	9.11e-19	4.85e-08
rs41269291	6	28251539	G	A	0.329432	0.0421993	5.88e-15	0.0293	0.0071	3.62e-05	7.80657	-4.12676	1.02e-18	4.56e-08
rs72854506	6	28252497	C	T	0.329435	0.0421992	5.87e-15	0.0295	0.0071	3.25e-05	7.80666	-4.15493	9.14e-19	4.86e-08
rs11546572	6	28292662	C	T	0.329321	0.0421958	5.97e-15	0.0294	0.0071	3.44e-05	7.80459	-4.14085	9.83e-19	4.76e-08
rs72844204	6	28411468	G	A	0.301931	0.0439731	6.59e-12	0.0319	0.0077	3.89e-05	6.86627	-4.14286	2e-15	4.16e-06
rs72844218	6	28446983	G	A	0.330745	0.0416733	2.08e-15	0.0267	0.0072	0.0002152	7.93662	-3.70833	1.69e-18	8.71e-09
rs116152083	6	28541959	G	A	0.33026	0.0417089	2.41e-15	0.0267	0.0072	0.0002234	7.91821	-3.70833	1.98e-18	9.61e-09
rs41270596	6	28547283	C	T	0.330259	0.0417089	2.41e-15	0.0267	0.0072	0.0002258	7.91819	-3.70833	1.98e-18	9.62e-09
rs114388796	6	28584617	G	T	0.331191	0.0416922	1.96e-15	0.0265	0.0073	0.0002691	7.94372	-3.63014	2.15e-18	6.95e-09
rs114042160	6	28635944	G	C	0.334293	0.0416325	9.78e-16	0.0252	0.0074	0.000618	8.02962	-3.40541	2.46e-18	2.51e-09
rs116246293	6	28677931	G	A	0.324107	0.0413597	4.64e-15	0.0277	0.0075	0.0002135	7.8363	-3.69333	4.18e-18	1.44e-08
rs12528017	6	29544551	C	A	-0.553811	0.08307	2.61e-11	-0.0249	0.0069	0.0002971	-6.6668	3.6087	5.54e-14	3.56e-06
rs28986296	6	29546004	G	A	-0.569356	0.0841907	1.35e-11	-0.027	0.007	0.0001165	-6.76269	3.85714	1.18e-14	3.78e-06
rs28986297	6	29547764	C	T	-0.494466	0.0809461	1.01e-09	-0.0267	0.0067	7.25e-05	-6.10858	3.98507	8.88e-13	7.04e-05
rs12530421	6	29549443	C	A	-0.495159	0.0809206	9.41e-10	-0.027	0.0067	5.79e-05	-6.11907	4.02985	7.16e-13	7.29e-05
rs28986300	6	29550896	G	A	-0.495545	0.0809306	9.18e-10	-0.0264	0.0067	8.15e-05	-6.12309	3.9403	9.25e-13	6.17e-05
rs12524535	6	29551416	G	A	-0.494453	0.080945	1.01e-09	-0.0267	0.0067	6.89e-05	-6.10851	3.98507	8.88e-13	7.04e-05
rs17508548	6	29563067	G	T	-0.367842	0.0515446	9.58e-13	-0.0186	0.0051	0.0002743	-7.13638	3.64706	1.41e-15	4.45e-07
rs28893513	6	29563858	G	A	-0.368495	0.0515405	8.7e-13	-0.0186	0.0051	0.0002687	-7.14962	3.64706	1.27e-15	4.18e-07
rs28893514	6	29564486	G	T	-0.478087	0.0800419	2.33e-09	-0.025	0.0066	0.0001692	-5.97296	3.78788	4.18e-12	8.49e-05
rs28893515	6	29564740	G	A	-0.478084	0.0800419	2.33e-09	-0.025	0.0066	0.0001691	-5.97292	3.78788	4.18e-12	8.49e-05
rs28893517	6	29565373	G	A	-0.478075	0.0800417	2.33e-09	-0.0251	0.0066	0.0001625	-5.97282	3.80303	3.99e-12	8.71e-05
rs28986304	6	29566082	C	T	-0.367567	0.051551	1e-12	-0.0187	0.0051	0.0002594	-7.13016	3.66667	1.38e-15	4.78e-07
rs3025646	6	29566842	C	T	-0.485915	0.0804883	1.57e-09	-0.0251	0.0067	0.0001793	-6.03709	3.74627	3.07e-12	6.19e-05
rs28986305	6	29566948	G	A	-0.48613	0.0804907	1.55e-09	-0.0251	0.0067	0.0001711	-6.03958	3.74627	3.02e-12	6.13e-05
rs362518	6	29567638	C	T	-0.370514	0.0515854	6.84e-13	-0.0184	0.0051	0.0003211	-7.18254	3.60784	1.13e-15	3.28e-07
rs28986307	6	29567786	G	A	-0.485577	0.0804933	1.61e-09	-0.0251	0.0067	0.0001711	-6.03251	3.74627	3.17e-12	6.3e-05
rs28986308	6	29568068	G	A	-0.500168	0.0876726	1.16e-08	-0.0266	0.0071	0.0001772	-5.70495	3.74648	2.82e-11	0.00021365
rs2267633	6	29570841	G	A	-0.367823	0.0515416	9.58e-13	-0.0186	0.0051	0.0002658	-7.13643	3.64706	1.41e-15	4.45e-07
rs2076483	6	29571545	G	A	-0.36757	0.0515977	1.05e-12	-0.0186	0.0051	0.0002657	-7.12377	3.64706	1.55e-15	4.73e-07
rs12525400	6	29572160	C	T	-0.550138	0.0831618	3.71e-11	-0.0249	0.0069	0.000324	-6.61527	3.6087	8.07e-14	4.47e-06
rs28359963	6	29574476	C	T	-0.267913	0.0443946	1.59e-09	-0.0188	0.0045	2.73e-05	-6.03481	4.17778	8.08e-13	0.000128042
rs41286283	6	29576096	C	T	-0.549874	0.0831405	3.75e-11	-0.025	0.0069	0.0003053	-6.61379	3.62319	7.78e-14	4.62e-06
rs29230	6	29576393	G	A	-0.272816	0.0442758	7.2e-10	-0.0187	0.0045	2.96e-05	-6.16174	4.15556	3.54e-13	7.66e-05
rs29259	6	29577938	G	A	-0.274255	0.0442986	5.98e-10	-0.0187	0.0045	2.89e-05	-6.19105	4.15556	2.88e-13	6.84e-05
rs29255	6	29579544	C	A	-0.551572	0.0831461	3.27e-11	-0.025	0.0069	0.0002979	-6.63377	3.62319	6.72e-14	4.24e-06
rs6900577	6	29588241	C	T	-0.291194	0.0447952	8e-11	-0.0191	0.0046	2.77e-05	-6.50056	4.15217	3.07e-14	1.99e-05
rs2267635	6	29592431	C	T	-0.550797	0.0831604	3.51e-11	-0.0251	0.0069	0.0002848	-6.62331	3.63768	6.92e-14	4.56e-06
rs17178028	6	29593206	G	C	-0.549841	0.0831431	3.76e-11	-0.0252	0.0069	0.0002695	-6.61319	3.65217	7.1e-14	4.9e-06
rs41291770	6	29594265	C	T	-0.366213	0.0515797	1.25e-12	-0.0189	0.0051	0.0002306	-7.09994	3.70588	1.52e-15	5.99e-07
rs29242	6	29598869	C	T	-0.563312	0.0840831	2.09e-11	-0.0273	0.007	0.0001075	-6.69947	3.9	1.64e-14	5.41e-06
rs11759703	6	30249182	C	T	-0.211811	0.0385024	3.77e-08	-0.0171	0.0049	0.0005534	-5.50124	3.4898	2.18e-10	0.000295241
rs6927626	6	30265488	C	T	-0.212759	0.0384931	3.25e-08	-0.017	0.0049	0.0005934	-5.5272	3.46939	1.97e-10	0.000260896
rs878898	6	30270684	C	T	-0.212687	0.0384927	3.29e-08	-0.0171	0.0049	0.0005371	-5.52539	3.4898	1.88e-10	0.000271082
rs6931763	6	30311932	C	A	-0.209776	0.0383714	4.58e-08	-0.0175	0.0049	0.0003832	-5.46699	3.57143	2.15e-10	0.000377387
rs3095345	6	30822413	T	C	0.371602	0.0342786	2.21e-27	0.0155	0.0043	0.0003146	10.8406	3.60465	2.76e-30	8.32e-30
rs2844660	6	30823760	C	T	-0.176029	0.0311926	1.67e-08	-0.0198	0.005	8.4e-05	-5.64329	3.96	2.24e-11	0.000370397
rs2517451	6	30914751	T	C	0.397548	0.0398595	1.99e-23	0.0174	0.0051	0.0007148	9.97373	3.41176	6.12e-26	1.17e-25
rs1634731	6	30955681	A	G	0.207124	0.028064	1.58e-13	0.0146	0.0042	0.0005173	7.38042	3.47619	5.99e-16	4.27e-16
rs2844670	6	31005726	A	G	0.256805	0.0325439	3e-15	0.0169	0.0044	0.0001199	7.89103	3.84091	2.55e-18	2.27e-18
rs2517549	6	31008598	A	C	0.216357	0.0243255	5.88e-19	0.0126	0.0034	0.0002248	8.89425	3.70588	6.03e-22	7.67e-22
rs2517536	6	31014823	A	T	0.128693	0.0227986	1.65e-08	0.0112	0.0033	0.0006802	5.64478	3.39394	1.63e-10	7.33e-11
rs2844645	6	31015182	A	G	0.128994	0.0227967	1.53e-08	0.0112	0.0033	0.0006752	5.65845	3.39394	1.5e-10	6.75e-11
rs9262634	6	31025271	G	A	-0.234646	0.0262118	3.49e-19	-0.0134	0.004	0.0008242	-8.95192	3.35	8.85e-22	8.82e-12
rs7745521	6	31027510	G	A	-0.236456	0.0262337	2e-19	-0.0133	0.004	0.00083	-9.01344	3.325	5.56e-22	5.55e-12
rs2535298	6	31059462	A	G	0.189999	0.0296433	1.46e-10	0.0144	0.0042	0.0005352	6.40951	3.42857	9.28e-13	4.99e-13
rs3095307	6	31092049	C	G	0.155133	0.0224239	4.58e-12	0.0115	0.0033	0.0004983	6.9182	3.48485	1.99e-14	1.24e-14
rs2074478	6	31105633	T	C	0.293612	0.0298051	6.78e-23	0.0189	0.0042	5.92e-06	9.85107	4.5	1.59e-27	3.58e-27
rs3130454	6	31108485	A	G	0.240437	0.0254606	3.61e-21	0.0138	0.0037	0.0001707	9.44349	3.72973	2.94e-24	4.73e-24
rs3094226	6	31112899	T	C	0.195033	0.0264523	1.67e-13	0.0129	0.0038	0.0007151	7.37301	3.39474	8.4e-16	5.91e-16
rs2073719	6	31112925	T	C	0.196006	0.0264867	1.36e-13	0.0129	0.0038	0.0006544	7.40017	3.39474	6.79e-16	4.82e-16
rs3094225	6	31113052	A	G	0.184497	0.0247382	8.79e-14	0.0154	0.0037	3.08e-05	7.45798	4.16216	2.87e-17	2.32e-17
rs2240065	6	31114449	T	C	0.177346	0.0290367	1.01e-09	0.0153	0.004	0.0001161	6.10765	3.825	2.24e-12	1.17e-12
rs3130500	6	31119976	A	T	0.19507	0.0264261	1.56e-13	0.0132	0.0038	0.0004569	7.38172	3.47368	5.98e-16	4.26e-16
rs2240059	6	31120614	T	C	0.195036	0.0264262	1.58e-13	0.0132	0.0038	0.0004612	7.3804	3.47368	6.04e-16	4.31e-16
rs3130450	6	31121513	T	C	0.19468	0.0264279	1.75e-13	0.0129	0.0038	0.0006214	7.36646	3.39474	8.84e-16	6.21e-16
rs3132528	6	31131569	T	C	0.194895	0.0264306	1.66e-13	0.0127	0.0038	0.0007597	7.37384	3.34211	9.99e-16	6.98e-16
rs9263804	6	31135706	T	C	0.195215	0.0264312	1.52e-13	0.013	0.0038	0.0005485	7.38578	3.42105	6.94e-16	4.92e-16
rs3130928	6	31136097	A	C	0.195533	0.0264341	1.39e-13	0.013	0.0038	0.0005665	7.397	3.42105	6.36e-16	4.52e-16
rs3132517	6	31141836	T	C	0.179516	0.0291283	7.14e-10	0.0149	0.004	0.0001912	6.16294	3.725	2.07e-12	1.08e-12
rs3094189	6	31141970	A	C	0.469049	0.0379355	4.07e-35	0.0202	0.0046	1.39e-05	12.3644	4.3913	7.89e-40	6.68e-39
rs3131017	6	31147081	T	C	0.23936	0.0332534	6.11e-13	0.0191	0.0045	2.2e-05	7.19806	4.24444	1.75e-16	1.31e-16
rs3130461	6	31164700	A	G	0.239219	0.0332488	6.25e-13	0.019	0.0045	2.34e-05	7.19482	4.22222	1.94e-16	1.45e-16
rs3094610	6	31165150	C	G	0.239197	0.0332486	6.28e-13	0.0191	0.0045	2.32e-05	7.1942	4.24444	1.8e-16	1.35e-16
rs3130463	6	31165962	A	G	0.238999	0.0332506	6.58e-13	0.019	0.0045	2.47e-05	7.18781	4.22222	2.05e-16	1.53e-16
rs3094608	6	31166683	A	G	0.23875	0.0332477	6.92e-13	0.0189	0.0045	2.71e-05	7.18095	4.2	2.34e-16	1.73e-16
rs3132511	6	31170020	C	G	0.238558	0.0332595	7.36e-13	0.0203	0.0045	6.92e-06	7.17263	4.51111	8.37e-17	6.46e-17
rs3130954	6	31172937	A	G	0.468962	0.0380356	6.28e-35	0.0212	0.0047	5.67e-06	12.3296	4.51064	6.32e-40	5.4e-39
rs3132508	6	31174796	T	G	0.22013	0.0330123	2.59e-11	0.0197	0.0045	1.23e-05	6.66812	4.37778	6.82e-15	4.42e-15
rs3130952	6	31177915	A	G	0.235557	0.0331643	1.22e-12	0.0198	0.0045	1.07e-05	7.10273	4.4	2.17e-16	1.61e-16
rs3130466	6	31179932	C	G	0.23553	0.0331653	1.23e-12	0.0196	0.0045	1.36e-05	7.1017	4.35556	2.55e-16	1.88e-16
rs3095252	6	31194747	A	G	0.234656	0.0331959	1.56e-12	0.0198	0.0045	1.12e-05	7.06882	4.4	2.84e-16	2.08e-16
rs3134782	6	31197633	A	G	0.231365	0.0330298	2.47e-12	0.0192	0.0044	1.62e-05	7.00474	4.36364	5.34e-16	3.82e-16
rs3132499	6	31207920	T	C	0.236112	0.0331905	1.13e-12	0.0197	0.0045	1.23e-05	7.11384	4.37778	2.14e-16	1.59e-16
rs3132497	6	31208591	T	G	0.181408	0.0294028	6.84e-10	0.019	0.004	2.09e-06	6.16975	4.75	8.16e-14	4.8e-14
rs3095249	6	31209245	T	C	0.181409	0.0294028	6.84e-10	0.019	0.004	1.96e-06	6.16979	4.75	8.16e-14	4.8e-14
rs3130407	6	31213453	A	G	0.235789	0.033191	1.21e-12	0.0199	0.0045	9.9e-06	7.104	4.42222	1.98e-16	1.48e-16
rs3130408	6	31213791	A	G	0.18141	0.0294028	6.84e-10	0.0191	0.004	1.8e-06	6.16982	4.775	7.53e-14	4.45e-14
rs3134756	6	31214873	T	C	0.181411	0.0294028	6.83e-10	0.0192	0.004	1.67e-06	6.16985	4.8	6.95e-14	4.12e-14
rs3130415	6	31216672	A	T	0.235785	0.0331912	1.21e-12	0.0199	0.0045	9.69e-06	7.10384	4.42222	1.99e-16	1.48e-16
rs3130422	6	31218034	A	G	0.235785	0.0331913	1.21e-12	0.0199	0.0045	9.68e-06	7.10382	4.42222	1.99e-16	1.48e-16
rs3130428	6	31219090	A	G	0.235785	0.0331913	1.21e-12	0.0199	0.0045	9.65e-06	7.10382	4.42222	1.99e-16	1.48e-16
rs3134748	6	31220421	T	C	0.241784	0.0331156	2.85e-13	0.0203	0.0045	5.78e-06	7.30121	4.51111	2.95e-17	2.38e-17
rs9264416	6	31230042	A	G	0.23477	0.0331778	1.48e-12	0.0198	0.0045	1.08e-05	7.07612	4.4	2.68e-16	1.97e-16
rs9264679	6	31240663	A	T	0.233173	0.0331276	1.94e-12	0.0201	0.0045	7.93e-06	7.03863	4.46667	2.86e-16	2.1e-16
rs6900323	6	31241270	A	G	0.247384	0.0286832	6.43e-18	0.0144	0.0041	0.0004768	8.6247	3.5122	1.52e-20	1.69e-20
rs3132491	6	31242272	T	C	0.235238	0.0331862	1.36e-12	0.0202	0.0045	7.14e-06	7.08843	4.48889	1.78e-16	1.33e-16
rs3132490	6	31242560	A	G	0.235237	0.0331861	1.36e-12	0.0202	0.0045	7.22e-06	7.08842	4.48889	1.78e-16	1.33e-16
rs3132488	6	31242695	T	G	0.2457	0.0328027	6.88e-14	0.019	0.0044	1.99e-05	7.49024	4.31818	1.25e-17	1.05e-17
rs3134744	6	31242880	T	C	0.235094	0.033185	1.4e-12	0.0201	0.0045	7.52e-06	7.08435	4.46667	1.99e-16	1.48e-16
rs3132485	6	31243389	A	C	0.368376	0.0219959	5.9e-63	0.011	0.0033	0.0009274	16.7475	3.33333	4.06e-65	4.87e-62
rs3132484	6	31243410	T	G	0.36838	0.0219957	5.88e-63	0.0112	0.0033	0.000742	16.7478	3.39394	4.03e-65	3.23e-62
rs3132483	6	31243414	A	G	0.36838	0.0219957	5.87e-63	0.0111	0.0033	0.0008648	16.7478	3.36364	4.03e-65	3.96e-62
rs3132482	6	31243420	A	G	0.220448	0.0243324	1.31e-19	0.015	0.0034	1.2e-05	9.05985	4.41176	6.64e-24	1.03e-23
rs9264731	6	31244068	A	G	0.235516	0.0330753	1.07e-12	0.0205	0.0045	5.25e-06	7.1206	4.55556	1.09e-16	8.31e-17
rs9264732	6	31244181	T	C	0.235464	0.0330763	1.09e-12	0.0204	0.0045	5.67e-06	7.11881	4.53333	1.19e-16	9.08e-17
rs9264738	6	31244261	A	C	0.235125	0.0330765	1.17e-12	0.0207	0.0045	3.97e-06	7.10852	4.6	1.02e-16	7.84e-17
rs9264739	6	31244300	A	G	0.235464	0.0330763	1.09e-12	0.0202	0.0045	6.92e-06	7.11881	4.48889	1.4e-16	1.06e-16
rs9264740	6	31244331	T	C	0.327985	0.0252533	1.43e-38	0.013	0.0038	0.0006938	12.9878	3.42105	6.54e-41	6.24e-40
rs9264745	6	31245478	A	G	0.235471	0.0330762	1.09e-12	0.0202	0.0045	6.67e-06	7.11905	4.48889	1.39e-16	1.05e-16
rs9264749	6	31245620	T	C	0.235472	0.0330761	1.09e-12	0.0203	0.0045	6.39e-06	7.1191	4.51111	1.29e-16	9.77e-17
rs7381988	6	31246703	A	G	0.219604	0.0312629	2.15e-12	0.0157	0.0043	0.0002449	7.02443	3.65116	5.16e-15	3.38e-15
rs9265676	6	31301000	T	G	0.457678	0.0333196	6.18e-43	0.0154	0.0044	0.0004777	13.736	3.5	2.31e-45	3.61e-44
rs2508003	6	31312044	A	G	0.453006	0.0333084	3.98e-42	0.0156	0.0044	0.0003873	13.6004	3.54545	1.09e-44	1.58e-43
rs7453967	6	31314243	T	G	0.452633	0.033316	4.84e-42	0.0156	0.0044	0.0004064	13.5861	3.54545	1.32e-44	1.89e-43
rs9265929	6	31314313	T	C	0.452635	0.033316	4.84e-42	0.0155	0.0044	0.0004152	13.5861	3.52273	1.5e-44	2.14e-43
rs2523620	6	31317514	A	C	0.452659	0.0333138	4.74e-42	0.0156	0.0044	0.0004077	13.5877	3.54545	1.29e-44	1.85e-43
rs74618856	6	31325745	C	T	-0.29447	0.0222557	5.79e-40	-0.0116	0.0033	0.0005431	-13.2312	3.51515	7.19e-43	1.51e-26
rs2596478	6	31327861	T	C	0.437417	0.0357242	1.8e-34	0.0207	0.0046	6.91e-06	12.2443	4.5	1.95e-39	1.58e-38
rs2523560	6	31330844	T	C	0.273223	0.0223411	2.16e-34	0.0142	0.0034	2.64e-05	12.2296	4.17647	1.38e-38	1.02e-37
rs2523553	6	31331948	A	C	0.354009	0.0321743	3.7e-28	0.0207	0.0043	1.11e-06	11.0029	4.81395	1.13e-33	4.9e-33
rs2253907	6	31336870	T	C	0.280757	0.0222511	1.69e-36	0.0167	0.0033	4.46e-07	12.6177	5.06061	7.06e-43	8.36e-42
rs2922997	6	31337281	A	G	0.273243	0.0223319	2.01e-34	0.0144	0.0034	2.04e-05	12.2355	4.23529	9.29e-39	6.99e-38
rs9266438	6	31337760	T	C	0.354239	0.0321782	3.47e-28	0.0208	0.0043	1.08e-06	11.0087	4.83721	9.4e-34	4.11e-33
rs2523644	6	31342484	T	C	0.357523	0.0320992	8.19e-29	0.0206	0.0043	1.34e-06	11.1381	4.7907	2.65e-34	1.23e-33
rs2844552	6	31342741	A	G	0.355497	0.0223075	3.55e-57	0.0162	0.0033	1.02e-06	15.9362	4.90909	2.46e-63	2.93e-61
rs2507986	6	31343080	T	C	0.352639	0.0224237	1e-55	0.0142	0.0034	3.23e-05	15.7262	4.17647	1.04e-59	8.16e-58
rs6905201	6	31343227	A	G	0.35138	0.0224316	2.65e-55	0.0123	0.0035	0.0003763	15.6645	3.51429	2.29e-57	1.38e-55
rs4959066	6	31343347	A	G	0.35891	0.0321068	5.19e-29	0.0207	0.0043	1.23e-06	11.1786	4.81395	1.47e-34	6.99e-34
rs5025316	6	31343574	A	G	0.352639	0.0224237	1e-55	0.0142	0.0034	3.31e-05	15.7262	4.17647	1.04e-59	8.16e-58
rs5022119	6	31343862	A	T	0.352757	0.0224234	9.18e-56	0.0142	0.0034	3.2e-05	15.7316	4.17647	9.54e-60	7.53e-58
rs3997982	6	31344294	A	T	0.35891	0.0321068	5.19e-29	0.0207	0.0043	1.21e-06	11.1786	4.81395	1.47e-34	6.99e-34
rs5022118	6	31344384	T	G	0.352639	0.0224237	1e-55	0.0142	0.0034	3.37e-05	15.7262	4.17647	1.04e-59	8.16e-58
rs9266596	6	31344626	C	G	0.358849	0.0321064	5.29e-29	0.0207	0.0043	1.22e-06	11.1769	4.81395	1.5e-34	7.13e-34
rs7382258	6	31345021	A	G	0.353101	0.0224344	8.14e-56	0.0143	0.0034	3.01e-05	15.7393	4.20588	6.94e-60	5.57e-58
rs4959070	6	31345178	C	G	0.353865	0.032176	3.92e-28	0.0208	0.0043	1.06e-06	10.9978	4.83721	1.07e-33	4.63e-33
rs2853976	6	31345270	T	C	0.35536	0.0223076	3.92e-57	0.0162	0.0033	1.05e-06	15.93	4.90909	2.72e-63	3.21e-61
rs2507983	6	31345794	A	G	0.352495	0.0224238	1.11e-55	0.0143	0.0034	3.09e-05	15.7197	4.20588	9.4e-60	7.42e-58
rs2442743	6	31345801	A	C	0.352495	0.0224238	1.11e-55	0.0143	0.0034	3.12e-05	15.7197	4.20588	9.4e-60	7.42e-58
rs2442742	6	31345876	A	C	0.352495	0.0224238	1.11e-55	0.0142	0.0034	3.5e-05	15.7197	4.17647	1.15e-59	8.98e-58
rs2507982	6	31346193	A	G	0.353905	0.0321766	3.87e-28	0.0208	0.0043	1.08e-06	10.9988	4.83721	1.05e-33	4.58e-33
rs2507981	6	31346247	A	T	0.352498	0.0224239	1.11e-55	0.0142	0.0034	3.27e-05	15.7197	4.17647	1.15e-59	8.97e-58
rs2523627	6	31346445	T	G	0.278508	0.0237837	1.13e-31	0.017	0.0034	5.21e-07	11.71	5	9.54e-38	6.43e-37
rs6909636	6	31346599	A	G	0.216421	0.0224503	5.42e-22	0.0156	0.0034	5.31e-06	9.64	4.58824	9.43e-27	1.96e-26
rs9266635	6	31346979	T	C	0.355546	0.0282101	2.02e-36	0.0144	0.0039	0.0002389	12.6035	3.69231	1.86e-39	1.51e-38
rs2844541	6	31347542	A	T	0.355502	0.02821	2.06e-36	0.0145	0.0039	0.0002176	12.602	3.71795	1.65e-39	1.34e-38
rs2596573	6	31347930	T	C	0.342414	0.0311433	4.05e-28	0.0194	0.0037	1.69e-07	10.9948	5.24324	1.38e-34	6.61e-34
rs3094592	6	31347984	A	G	0.343773	0.0311532	2.59e-28	0.0195	0.0037	1.66e-07	11.0349	5.27027	7.52e-35	3.7e-34
rs2596571	6	31348022	C	G	0.34377	0.0311553	2.62e-28	0.0195	0.0037	1.59e-07	11.0341	5.27027	7.6e-35	3.73e-34
rs2844539	6	31348046	A	G	0.34377	0.0311527	2.59e-28	0.0196	0.0037	1.33e-07	11.035	5.2973	6.53e-35	3.23e-34
rs9266672	6	31348164	T	C	0.342576	0.0311461	3.86e-28	0.0195	0.0037	1.58e-07	10.999	5.27027	1.15e-34	5.53e-34
rs9266673	6	31348252	C	G	0.343658	0.0311521	2.69e-28	0.0194	0.0037	1.76e-07	11.0316	5.24324	8.99e-35	4.38e-34
rs9266675	6	31348321	A	G	0.343625	0.031152	2.72e-28	0.0196	0.0037	1.42e-07	11.0306	5.2973	6.88e-35	3.4e-34
rs9266682	6	31348436	T	C	0.343572	0.0311517	2.77e-28	0.0196	0.0037	1.31e-07	11.029	5.2973	7.01e-35	3.46e-34
rs9266683	6	31348464	A	G	0.343392	0.0311494	2.93e-28	0.0195	0.0037	1.46e-07	11.024	5.27027	8.55e-35	4.18e-34
rs9266690	6	31348609	T	C	0.34352	0.0311514	2.82e-28	0.0195	0.0037	1.61e-07	11.0274	5.27027	8.21e-35	4.02e-34
rs9266694	6	31348653	A	C	0.344746	0.0310708	1.32e-28	0.0194	0.0037	1.79e-07	11.0955	5.24324	4.24e-35	2.14e-34
rs2844537	6	31348935	A	C	0.343521	0.0311514	2.82e-28	0.0194	0.0037	1.8e-07	11.0275	5.24324	9.44e-35	4.59e-34
rs9266709	6	31349257	A	G	0.343522	0.0311514	2.82e-28	0.0193	0.0037	2.09e-07	11.0275	5.21622	1.08e-34	5.24e-34
rs9266710	6	31349396	T	C	0.343523	0.0311515	2.82e-28	0.0193	0.0037	2.09e-07	11.0275	5.21622	1.08e-34	5.24e-34
rs9266714	6	31349615	A	G	0.343523	0.0311515	2.82e-28	0.0194	0.0037	1.89e-07	11.0275	5.24324	9.43e-35	4.59e-34
rs9266716	6	31349727	T	C	0.33847	0.0267943	1.4e-36	0.0188	0.0036	1.38e-07	12.6322	5.22222	2.3e-43	2.88e-42
rs9266718	6	31349788	T	C	0.333934	0.0267495	9.16e-36	0.0186	0.0036	1.53e-07	12.4837	5.16667	2.2e-42	2.47e-41
rs2596569	6	31350090	T	C	0.343524	0.0311515	2.82e-28	0.0192	0.0037	2.3e-07	11.0275	5.18919	1.25e-34	5.98e-34
rs3099850	6	31350464	A	C	0.343526	0.0311516	2.81e-28	0.0192	0.0037	2.3e-07	11.0276	5.18919	1.25e-34	5.98e-34
rs2523532	6	31350550	A	C	0.43926	0.0357307	9.8e-35	0.0207	0.0046	6.49e-06	12.2936	4.5	1.05e-39	8.79e-39
rs1521	6	31350704	T	C	0.343732	0.0311586	2.69e-28	0.0194	0.0037	1.68e-07	11.0317	5.24324	8.98e-35	4.38e-34
rs1523	6	31350755	A	C	0.347065	0.0312471	1.16e-28	0.0191	0.0037	2.79e-07	11.1071	5.16216	5.63e-35	2.81e-34
rs2844533	6	31350802	A	G	0.343528	0.0311517	2.81e-28	0.0193	0.0037	2.16e-07	11.0276	5.21622	1.08e-34	5.24e-34
rs3099849	6	31351415	A	G	0.354128	0.0321343	3.05e-28	0.0201	0.0043	2.16e-06	11.0202	4.67442	1.88e-33	7.94e-33
rs3128985	6	31351608	T	C	0.334775	0.0250115	7.41e-41	0.0166	0.0037	7.95e-06	13.3848	4.48649	7.59e-46	1.25e-44
rs2507977	6	31351672	A	G	0.350658	0.0321597	1.11e-27	0.0205	0.0043	1.46e-06	10.9036	4.76744	4.47e-33	1.82e-32
rs2523480	6	31355702	C	G	0.439304	0.0357261	9.47e-35	0.0207	0.0046	6.71e-06	12.2964	4.5	1.02e-39	8.49e-39
rs9266792	6	31359176	T	G	0.445817	0.0357571	1.12e-35	0.0212	0.0046	4.07e-06	12.4679	4.6087	6.33e-41	6.05e-40
rs7770741	6	31359548	C	T	-0.11474	0.0255079	6.85e-06	-0.0147	0.0037	7.58e-05	-4.49821	3.97297	2.25e-08	0.0120683
rs2596517	6	31360095	A	G	0.355775	0.0321785	2.04e-28	0.0203	0.0043	1.86e-06	11.0563	4.72093	9.79e-34	4.27e-33
rs2251396	6	31364707	A	G	0.364882	0.0229346	5.43e-57	0.0134	0.0035	0.0001273	15.9097	3.82857	6.48e-60	5.21e-58
rs2516450	6	31387157	T	C	0.329133	0.0336372	1.31e-22	0.0212	0.0046	3.73e-06	9.78479	4.6087	1.93e-27	4.31e-27
rs2596533	6	31388053	T	C	0.335259	0.0337684	3.14e-23	0.0214	0.0046	3.86e-06	9.92819	4.65217	3.52e-28	8.49e-28
rs2516469	6	31409142	C	G	0.329182	0.0336336	1.28e-22	0.0212	0.0046	3.86e-06	9.7873	4.6087	1.88e-27	4.2e-27
rs2596472	6	31428967	A	G	0.302495	0.0248997	5.84e-34	0.0168	0.0038	8.04e-06	12.1485	4.42105	9.92e-39	7.44e-38
rs77349273	6	31428987	T	C	0.273775	0.0400553	8.2e-12	0.0224	0.0053	2.32e-05	6.83493	4.22642	3.18e-15	2.12e-15
rs2523676	6	31435991	T	C	0.392502	0.0256871	1.04e-52	0.0248	0.0042	4.05e-09	15.2801	5.90476	7.76e-62	7.77e-60
rs2844508	6	31436499	C	G	0.39056	0.0228661	2.08e-65	0.016	0.0035	6.18e-06	17.0803	4.57143	2.1e-70	5.6e-68
rs2244578	6	31436609	C	G	0.311108	0.0261766	1.42e-32	0.0156	0.0037	2.8e-05	11.885	4.21622	7.53e-37	4.6e-36
rs2596453	6	31436902	T	C	0.311137	0.0261984	1.57e-32	0.0155	0.0037	3e-05	11.8762	4.18919	9.66e-37	5.83e-36
rs2523672	6	31437220	C	G	0.310549	0.0261909	1.98e-32	0.0156	0.0037	2.81e-05	11.8571	4.21622	1.05e-36	6.33e-36
rs2523671	6	31437318	T	C	0.310435	0.0261872	2.04e-32	0.0156	0.0037	2.69e-05	11.8545	4.21622	1.09e-36	6.53e-36
rs2523669	6	31437872	T	C	0.391384	0.0228634	1.08e-65	0.0159	0.0035	6.43e-06	17.1184	4.54286	1.37e-70	3.73e-68
rs2523668	6	31438096	A	C	0.41186	0.0266658	8.12e-54	0.0326	0.0045	2.92e-13	15.4453	7.24444	4.26e-67	7.79e-65
rs2596450	6	31438243	A	G	0.390597	0.0228619	1.92e-65	0.016	0.0035	6.16e-06	17.0851	4.57143	1.94e-70	5.19e-68
rs2596448	6	31438432	A	G	0.287879	0.0268771	9.04e-27	0.0172	0.0038	6.25e-06	10.7109	4.52632	1.31e-31	4.55e-31
rs2523666	6	31438594	T	C	0.31001	0.0261924	2.55e-32	0.0156	0.0037	2.72e-05	11.8359	4.21622	1.36e-36	8.09e-36
rs2844505	6	31439063	T	C	0.309479	0.0261936	3.26e-32	0.0155	0.0037	2.92e-05	11.8151	4.18919	2.02e-36	1.18e-35
rs2523663	6	31439740	T	G	0.39812	0.0227454	1.35e-68	0.0159	0.0035	5.95e-06	17.5033	4.54286	1.98e-73	7.49e-71
rs14597	6	31440014	A	C	0.42736	0.0219369	1.58e-84	0.0166	0.0033	5.96e-07	19.4813	5.0303	1.12e-90	3.13e-87
rs2596446	6	31440195	A	G	0.310244	0.026195	2.32e-32	0.0154	0.0037	3.57e-05	11.8436	4.16216	1.65e-36	9.72e-36
rs2516442	6	31440378	A	T	0.287901	0.0268747	8.87e-27	0.017	0.0038	8.16e-06	10.7127	4.47368	1.66e-31	5.71e-31
rs79501286	6	31442912	A	G	0.356203	0.0379594	6.36e-21	0.029	0.0053	3.78e-08	9.38379	5.4717	2.41e-27	5.32e-27
rs17200593	6	31445476	A	G	0.351014	0.0379798	2.42e-20	0.0292	0.0053	3.17e-08	9.24212	5.50943	8.75e-27	1.82e-26
rs17206973	6	31445564	T	C	0.351135	0.0379794	2.34e-20	0.0292	0.0053	3.17e-08	9.24541	5.50943	8.46e-27	1.77e-26
rs75303729	6	31447487	A	G	0.351036	0.03794	2.2e-20	0.0292	0.0053	3.09e-08	9.2524	5.50943	7.87e-27	1.65e-26
rs112417354	6	31450567	A	G	0.351922	0.0379613	1.85e-20	0.0288	0.0053	4.58e-08	9.27055	5.43396	9.18e-27	1.91e-26
rs2523710	6	31450909	A	G	0.272618	0.0281571	3.6e-22	0.0163	0.0047	0.0005299	9.68203	3.46809	8.78e-25	1.49e-24
rs2904602	6	31451847	A	G	0.353375	0.029219	1.14e-33	0.0269	0.0052	2.86e-07	12.094	5.17308	3.12e-40	2.76e-39
rs9267293	6	31458508	C	G	0.284005	0.031609	2.59e-19	0.0192	0.0042	5.34e-06	8.98494	4.57143	6.94e-24	1.07e-23
rs2395041	6	31461795	A	C	0.427185	0.0224212	6.24e-81	0.0122	0.0034	0.0003774	19.0527	3.58824	4.83e-84	4.49e-79
rs3095235	6	31463170	C	G	0.289192	0.0314616	3.86e-20	0.0183	0.0042	1.05e-05	9.1919	4.35714	2.32e-24	3.77e-24
rs2534676	6	31464029	T	C	0.381025	0.0232888	3.64e-60	0.0141	0.0034	3.11e-05	16.3609	4.14706	5.91e-64	7.54e-62
rs3095234	6	31464571	T	C	0.385342	0.0251848	7.57e-53	0.0161	0.0039	3.47e-05	15.3006	4.12821	9.46e-57	5.31e-55
rs3828916	6	31465915	C	G	0.385425	0.025184	7.15e-53	0.016	0.0039	3.58e-05	15.3044	4.10256	1.06e-56	5.91e-55
rs2855807	6	31469323	T	C	0.380664	0.0232816	4.32e-60	0.0141	0.0034	3.25e-05	16.3504	4.14706	6.99e-64	8.83e-62
rs3093955	6	31469649	T	G	0.38536	0.0251833	7.39e-53	0.016	0.0039	3.59e-05	15.3022	4.10256	1.09e-56	6.1e-55
rs2534663	6	31469933	A	G	0.380394	0.0232815	5.22e-60	0.0141	0.0034	3.19e-05	16.3389	4.14706	8.4e-64	1.05e-61
rs3095232	6	31470148	A	G	0.38536	0.0251833	7.39e-53	0.016	0.0039	3.57e-05	15.3022	4.10256	1.09e-56	6.1e-55
rs3095231	6	31470343	A	G	0.38536	0.0251833	7.39e-53	0.0161	0.0039	3.5e-05	15.3022	4.12821	9.23e-57	5.19e-55
rs2855809	6	31470352	A	T	0.380387	0.0232814	5.24e-60	0.0141	0.0034	3.25e-05	16.3387	4.14706	8.43e-64	1.06e-61
rs3095230	6	31470673	A	G	0.385359	0.0251833	7.39e-53	0.0161	0.0039	3.45e-05	15.3022	4.12821	9.23e-57	5.19e-55
rs2855810	6	31471129	A	C	0.380598	0.0232833	4.62e-60	0.0142	0.0034	2.82e-05	16.3464	4.17647	6.06e-64	7.72e-62
rs2516426	6	31472308	T	C	0.380387	0.0232814	5.24e-60	0.0142	0.0034	2.9e-05	16.3387	4.17647	6.85e-64	8.68e-62
rs2855812	6	31472720	T	G	0.463948	0.023724	3.66e-85	0.0136	0.0038	0.0003117	19.5561	3.57895	1.69e-88	7.45e-83
rs3134899	6	31473286	T	C	0.385387	0.0251829	7.24e-53	0.0163	0.0039	2.53e-05	15.3035	4.17949	6.44e-57	3.69e-55
rs2242955	6	31474280	A	G	0.350342	0.0290036	1.36e-33	0.0255	0.0051	6.88e-07	12.0793	5	9.81e-40	8.22e-39
rs2844500	6	31474685	T	C	0.357107	0.0292255	2.46e-34	0.0265	0.0052	4.29e-07	12.219	5.09615	9.83e-41	9.19e-40
rs3130615	6	31475413	A	G	0.442531	0.0249061	1.25e-70	0.0132	0.0037	0.0003957	17.768	3.56757	3.4e-73	1.08e-69
rs3132468	6	31475486	T	C	0.442568	0.0249069	1.23e-70	0.013	0.0037	0.0004505	17.7689	3.51351	3.34e-73	1.56e-69
rs3134891	6	31476265	A	G	0.403845	0.0253872	5.63e-57	0.0177	0.0039	6.63e-06	15.9074	4.53846	5.13e-62	5.24e-60
rs3134893	6	31476514	A	C	0.441929	0.0249095	2.01e-70	0.013	0.0037	0.0004495	17.7414	3.51351	5.59e-73	2.43e-69
rs3132465	6	31476995	T	G	0.403845	0.0253872	5.63e-57	0.0176	0.0039	6.74e-06	15.9074	4.51282	6.13e-62	6.21e-60
rs3134895	6	31477022	T	C	0.404484	0.0253931	3.99e-57	0.0176	0.0039	6.74e-06	15.9289	4.51282	4.37e-62	4.5e-60
rs3132464	6	31477461	T	C	0.403785	0.0253873	5.85e-57	0.0176	0.0039	6.72e-06	15.905	4.51282	6.37e-62	6.44e-60
rs2844497	6	31480133	T	C	0.356923	0.0292321	2.75e-34	0.0267	0.0052	3.56e-07	12.21	5.13462	8.89e-41	8.35e-40
rs3132462	6	31480578	T	G	0.441996	0.0249135	2.02e-70	0.0131	0.0037	0.0004371	17.7412	3.54054	5.61e-73	2.01e-69
rs3132461	6	31480668	A	G	0.332276	0.0316676	9.34e-26	0.0191	0.0041	3.41e-06	10.4926	4.65854	7.76e-31	2.48e-30
rs3132460	6	31480671	T	C	0.389217	0.0306803	7.05e-37	0.0138	0.0039	0.0003485	12.6862	3.53846	1.54e-39	1.26e-38
rs2516404	6	31480744	A	G	0.356703	0.0292344	3.05e-34	0.0268	0.0052	3.05e-07	12.2015	5.15385	8.89e-41	8.36e-40
rs2516403	6	31480874	T	C	0.308273	0.0269033	2.13e-30	0.0153	0.0035	9.4e-06	11.4586	4.37143	5.39e-35	2.69e-34
rs2516401	6	31480906	A	G	0.258164	0.0274587	5.36e-21	0.0189	0.0036	1.25e-07	9.4019	5.25	5.47e-27	1.17e-26
rs3132459	6	31481092	T	C	0.389376	0.030683	6.69e-37	0.0136	0.0038	0.0003781	12.6903	3.57895	1.17e-39	9.72e-39
rs2516398	6	31481526	T	G	0.307105	0.0268863	3.23e-30	0.0153	0.0035	9.22e-06	11.4224	4.37143	8.26e-35	4.04e-34
rs2844494	6	31483415	A	C	0.305983	0.0268479	4.33e-30	0.0151	0.0035	1.19e-05	11.3969	4.31429	1.49e-34	7.11e-34
rs2395045	6	31484517	T	C	0.385293	0.0305923	2.27e-36	0.0128	0.0038	0.0008239	12.5944	3.36842	1.23e-38	9.11e-38
rs3132457	6	31484561	A	G	0.385124	0.0306008	2.54e-36	0.0128	0.0038	0.0008635	12.5854	3.36842	1.37e-38	1.01e-37
rs3131631	6	31484683	C	G	0.385501	0.0305911	2.06e-36	0.013	0.0038	0.0006981	12.6017	3.42105	8.41e-39	6.36e-38
rs3093998	6	31485174	A	C	0.3178	0.0255663	1.79e-35	0.0169	0.0035	1.14e-06	12.4304	4.82857	2.97e-41	2.94e-40
rs3131630	6	31485354	A	G	0.339361	0.0305952	1.37e-28	0.0153	0.0038	6.84e-05	11.092	4.02632	2.14e-32	8.09e-32
rs2429642	6	31486962	A	G	0.138015	0.0277645	6.66e-07	0.017	0.0045	0.0001355	4.97092	3.77778	3.49e-09	1.42e-09
rs2516489	6	31488038	T	C	0.152037	0.0279841	5.54e-08	0.0171	0.0045	0.0001464	5.43298	3.8	2.01e-10	8.97e-11
rs3093995	6	31488904	T	C	0.324353	0.0311208	1.96e-25	0.0188	0.0041	5.11e-06	10.4224	4.58537	2.39e-30	7.26e-30
rs3093994	6	31490372	A	G	0.356019	0.0296768	3.71e-33	0.017	0.0037	5.27e-06	11.9965	4.59459	2.53e-38	1.81e-37
rs3093993	6	31490725	A	C	0.354644	0.0296732	6.36e-33	0.0174	0.0037	2.91e-06	11.9517	4.7027	2.45e-38	1.76e-37
rs3093992	6	31491131	A	C	0.354085	0.0296521	7.21e-33	0.017	0.0037	5.31e-06	11.9413	4.59459	4.99e-38	3.47e-37
rs3093991	6	31491467	A	C	0.356416	0.0296759	3.14e-33	0.017	0.0037	5.13e-06	12.0103	4.59459	2.13e-38	1.54e-37
rs3095226	6	31492025	A	C	0.351237	0.0297477	3.58e-32	0.017	0.0037	5.1e-06	11.8072	4.59459	2.57e-37	1.65e-36
rs3130634	6	31492970	T	G	0.35132	0.0297485	3.48e-32	0.017	0.0037	5.36e-06	11.8097	4.59459	2.49e-37	1.6e-36
rs3115536	6	31493333	T	C	0.323899	0.0311611	2.63e-25	0.0189	0.0041	4.95e-06	10.3943	4.60976	2.89e-30	8.69e-30
rs3093986	6	31493421	A	T	0.325406	0.0311277	1.41e-25	0.019	0.0041	4.17e-06	10.4539	4.63415	1.34e-30	4.17e-30
rs3093985	6	31493585	A	T	0.324455	0.0311321	1.97e-25	0.019	0.0041	4.17e-06	10.4219	4.63415	1.9e-30	5.83e-30
rs3130052	6	31495620	T	C	0.324836	0.0311292	1.71e-25	0.0189	0.0041	4.88e-06	10.4351	4.60976	1.85e-30	5.68e-30
rs3130053	6	31495695	A	C	0.323992	0.0311227	2.23e-25	0.0189	0.0041	4.88e-06	10.4102	4.60976	2.43e-30	7.37e-30
rs2259435	6	31496915	A	G	0.156064	0.0280754	2.72e-08	0.017	0.0045	0.0001677	5.55875	3.77778	9.68e-11	4.42e-11
rs3093983	6	31496925	A	G	0.324432	0.0311197	1.9e-25	0.0189	0.0041	4.89e-06	10.4253	4.60976	2.06e-30	6.29e-30
rs2734586	6	31497342	C	G	0.165108	0.0281556	4.52e-09	0.0185	0.0046	5.26e-05	5.86413	4.02174	6.51e-12	3.26e-12
rs3130055	6	31497399	T	C	0.430003	0.0238345	9.25e-73	0.0164	0.0038	1.34e-05	18.0412	4.31579	9.94e-77	5.5e-74
rs2075582	6	31497706	T	C	0.430477	0.0238418	7.14e-73	0.0164	0.0038	1.3e-05	18.0556	4.31579	7.73e-77	4.33e-74
rs3093979	6	31497744	A	G	0.323759	0.031121	2.4e-25	0.0189	0.0041	4.82e-06	10.4032	4.60976	2.62e-30	7.92e-30
rs3115537	6	31497835	C	G	0.324173	0.031122	2.09e-25	0.0189	0.0041	4.57e-06	10.4162	4.60976	2.27e-30	6.92e-30
rs3093978	6	31498497	A	C	0.323657	0.0311282	2.54e-25	0.0187	0.0041	5.94e-06	10.3975	4.56098	3.53e-30	1.05e-29
rs2516478	6	31498737	A	G	0.155596	0.0280778	3e-08	0.017	0.0045	0.0001575	5.5416	3.77778	1.08e-10	4.91e-11
rs3130056	6	31499354	T	C	0.32402	0.0311226	2.21e-25	0.0189	0.0041	4.45e-06	10.4111	4.60976	2.41e-30	7.3e-30
rs3093977	6	31500226	A	C	0.311064	0.032198	4.42e-22	0.0203	0.0043	1.99e-06	9.66097	4.72093	4.17e-27	8.99e-27
rs77689490	6	31501009	C	G	0.237083	0.0315452	5.66e-14	0.021	0.005	2.68e-05	7.51566	4.2	1.56e-17	1.29e-17
rs1055388	6	31501737	T	C	0.430432	0.0238328	6.53e-73	0.0164	0.0038	1.4e-05	18.0605	4.31579	7.09e-77	3.99e-74
rs3131629	6	31501817	A	T	0.32407	0.0311272	2.21e-25	0.0188	0.0041	5.13e-06	10.4112	4.58537	2.7e-30	8.16e-30
rs3131628	6	31502767	T	C	0.324033	0.0311222	2.19e-25	0.0187	0.0041	6.25e-06	10.4116	4.56098	3.02e-30	9.08e-30
rs2075580	6	31503975	C	G	0.430118	0.0238371	8.78e-73	0.0163	0.0038	1.55e-05	18.0441	4.28947	1.16e-76	6.36e-74
rs3130057	6	31504587	T	G	0.323377	0.0311126	2.65e-25	0.0189	0.0041	4.73e-06	10.3938	4.60976	2.91e-30	8.75e-30
rs9380261	6	31505784	C	G	0.253755	0.0287014	9.47e-19	0.0156	0.0047	0.0007844	8.84121	3.31915	4.66e-21	5.42e-21
rs9267485	6	31505790	A	G	0.368241	0.0301963	3.31e-34	0.014	0.0039	0.0002805	12.1949	3.58974	4.97e-37	3.09e-36
rs2516394	6	31506000	T	C	0.325112	0.0311463	1.66e-25	0.0189	0.0041	4.72e-06	10.4382	4.60976	1.79e-30	5.5e-30
rs933208	6	31506648	T	G	0.430423	0.0238344	6.71e-73	0.0163	0.0038	1.47e-05	18.0589	4.28947	8.93e-77	4.97e-74
rs2523512	6	31506801	A	G	0.152681	0.0279771	4.83e-08	0.0169	0.0045	0.0001811	5.45736	3.75556	1.95e-10	8.71e-11
rs2523511	6	31506854	T	C	0.323861	0.0311208	2.31e-25	0.019	0.0041	4.47e-06	10.4066	4.63415	2.25e-30	6.84e-30
rs2523510	6	31507883	A	G	0.329019	0.0310361	2.94e-26	0.0189	0.0041	4.67e-06	10.6012	4.60976	2.96e-31	9.89e-31
rs2523508	6	31508761	T	C	0.328756	0.0310279	3.13e-26	0.0186	0.0041	6.24e-06	10.5955	4.53659	4.5e-31	1.48e-30
rs77639798	6	31509043	T	G	0.23746	0.0315549	5.26e-14	0.0223	0.0051	1e-05	7.5253	4.37255	7.68e-18	6.54e-18
rs2523507	6	31509355	A	G	0.430051	0.0238347	8.94e-73	0.0164	0.0038	1.36e-05	18.0431	4.31579	9.62e-77	5.34e-74
rs2239525	6	31509372	A	G	0.430061	0.0238354	8.97e-73	0.0163	0.0038	1.59e-05	18.043	4.28947	1.18e-76	6.48e-74
rs2239526	6	31509432	A	G	0.430024	0.0238407	9.91e-73	0.0163	0.0038	1.5e-05	18.0374	4.28947	1.3e-76	7.11e-74
rs2523506	6	31509967	T	G	0.161921	0.0280662	7.96e-09	0.0183	0.0046	6.62e-05	5.76925	3.97826	1.39e-11	6.8e-12
rs2251824	6	31511857	A	G	0.16236	0.0280598	7.2e-09	0.0188	0.0046	4.25e-05	5.78621	4.08696	9.05e-12	4.49e-12
rs2523503	6	31513559	A	C	0.161884	0.0280708	8.07e-09	0.0185	0.0046	5.49e-05	5.76699	4.02174	1.25e-11	6.1e-12
rs2523501	6	31517903	C	G	0.198364	0.0288044	5.71e-12	0.0194	0.0046	2.35e-05	6.88659	4.21739	2.2e-15	1.49e-15
rs2523500	6	31518354	A	G	0.292557	0.0261194	4.04e-29	0.0185	0.0034	7.53e-08	11.2008	5.44118	4.32e-36	2.43e-35
rs2516383	6	31519653	A	C	0.27065	0.0293069	2.58e-20	0.0193	0.0037	2.37e-07	9.23503	5.21622	3.51e-26	6.87e-26
rs34492353	6	31520658	A	T	0.495446	0.0354971	2.84e-44	0.0328	0.0077	2.04e-05	13.9574	4.25974	1.16e-48	2.61e-47
rs2255798	6	31521302	C	G	0.271861	0.0302638	2.63e-19	0.0186	0.0048	0.0001159	8.98304	3.875	1.31e-22	1.79e-22
rs2516397	6	31521905	T	C	0.198583	0.0288168	5.53e-12	0.0194	0.0046	2.29e-05	6.89122	4.21739	2.13e-15	1.44e-15
rs2255899	6	31522051	T	C	0.197391	0.0288327	7.59e-12	0.0194	0.0046	2.34e-05	6.84608	4.21739	3.01e-15	2.01e-15
rs2857605	6	31524851	T	C	0.329389	0.028114	1.05e-31	0.0182	0.004	6.23e-06	11.7162	4.55	9.81e-37	5.92e-36
rs45457097	6	31526546	A	G	0.190917	0.030979	7.15e-10	0.021	0.005	3.23e-05	6.16279	4.2	4.85e-13	2.67e-13
rs2516479	6	31528326	C	G	0.328845	0.0243383	1.34e-41	0.0182	0.0034	8.05e-08	13.5114	5.35294	7.12e-49	1.64e-47
rs2516390	6	31529883	T	C	0.329764	0.024342	8.24e-42	0.0182	0.0034	7.49e-08	13.5471	5.35294	4.32e-49	1.02e-47
rs3094595	6	31530574	T	G	0.328983	0.0243442	1.3e-41	0.0182	0.0034	7.52e-08	13.5138	5.35294	6.88e-49	1.59e-47
rs12663590	6	31531478	A	G	0.205954	0.0288504	9.42e-13	0.0198	0.0046	1.5e-05	7.13869	4.30435	2.28e-16	1.69e-16
rs3135043	6	31532193	A	G	0.328845	0.0243383	1.34e-41	0.0183	0.0034	6.75e-08	13.5114	5.38235	5.94e-49	1.38e-47
rs3135042	6	31532254	A	G	0.329027	0.0243398	1.22e-41	0.0183	0.0034	6.75e-08	13.5181	5.38235	5.41e-49	1.27e-47
rs2857710	6	31532553	T	C	0.328845	0.0243383	1.34e-41	0.0183	0.0034	6.87e-08	13.5114	5.38235	5.94e-49	1.38e-47
rs2857602	6	31533378	A	G	0.325226	0.02437	1.26e-40	0.0182	0.0034	7.32e-08	13.3453	5.35294	7.14e-48	1.47e-46
rs2857708	6	31533606	T	C	0.280722	0.030355	2.29e-20	0.0192	0.0048	6.97e-05	9.24797	4	6.2e-24	9.65e-24
rs2857706	6	31537606	T	C	0.207336	0.0288461	6.59e-13	0.02	0.0046	1.33e-05	7.18766	4.34783	1.32e-16	1e-16
rs2844482	6	31539767	T	C	0.205008	0.0288443	1.18e-12	0.0202	0.0046	1.06e-05	7.1074	4.3913	2.15e-16	1.6e-16
rs1800630	6	31542476	A	C	0.206603	0.0288393	7.84e-13	0.0196	0.0046	2.12e-05	7.16394	4.26087	2.17e-16	1.61e-16
rs11575842	6	31557226	A	G	0.28098	0.0303063	1.84e-20	0.0167	0.0048	0.000464	9.27134	3.47917	4.46e-23	6.37e-23
rs3896375	6	31558720	A	G	0.280609	0.030307	2.07e-20	0.0166	0.0048	0.0004794	9.25888	3.45833	5.48e-23	7.75e-23
rs41268888	6	31558978	C	G	0.279173	0.0303294	3.43e-20	0.0167	0.0048	0.0004568	9.2047	3.47917	8.4e-23	1.16e-22
rs140279115	6	31559872	T	C	0.241267	0.0315121	1.91e-14	0.0209	0.005	3.19e-05	7.65633	4.18	5.22e-18	4.52e-18
rs41268892	6	31559900	A	G	0.280609	0.030307	2.07e-20	0.0165	0.0048	0.0005105	9.25888	3.4375	5.98e-23	8.42e-23
rs28732146	6	31561353	A	T	0.134903	0.0283747	1.99e-06	0.0177	0.0042	2.03e-05	4.75434	4.21429	4.03e-09	1.64e-09
rs4388309	6	31561639	A	G	0.280712	0.0303083	2.01e-20	0.0165	0.0048	0.000512	9.26189	3.4375	5.81e-23	8.19e-23
rs2857599	6	31562150	A	G	0.253331	0.0284055	4.73e-19	0.0167	0.0045	0.0002129	8.91838	3.71111	4.72e-22	6.06e-22
rs2736189	6	31564728	A	G	0.280688	0.0303085	2.02e-20	0.0165	0.0047	0.0005203	9.26103	3.51064	4.32e-23	6.16e-23
rs2844480	6	31564821	T	C	0.132418	0.028392	3.1e-06	0.0179	0.0042	1.7e-05	4.66392	4.2619	6.03e-09	2.42e-09
rs79151911	6	31564943	A	C	0.235592	0.0314697	7.08e-14	0.0217	0.005	1.31e-05	7.48631	4.34	1.2e-17	9.99e-18
rs150379130	6	31565310	T	C	0.239938	0.0315049	2.62e-14	0.021	0.005	2.58e-05	7.61589	4.2	6.8e-18	5.82e-18
rs2736188	6	31565648	A	G	0.28129	0.0303599	1.95e-20	0.0208	0.0049	2.34e-05	9.26518	4.2449	1.84e-24	3.02e-24
rs17200816	6	31566840	T	C	0.235594	0.0314697	7.08e-14	0.0217	0.005	1.25e-05	7.48638	4.34	1.19e-17	9.99e-18
rs2857596	6	31567422	T	G	0.279626	0.0295526	3.02e-21	0.0187	0.0037	5.21e-07	9.46198	5.05405	7.15e-27	1.51e-26
rs2857702	6	31577283	C	G	0.436866	0.0251014	7.69e-68	0.0287	0.0041	2.1e-12	17.404	7	6.33e-81	5.7e-78
rs2051552	6	31579956	T	G	0.237198	0.0233688	3.31e-24	0.0239	0.0035	5.26e-12	10.1502	6.82857	7.68e-34	3.39e-33
rs2507957	6	31580245	A	G	0.237079	0.0233666	3.45e-24	0.0236	0.0035	8.92e-12	10.1461	6.74286	1.24e-33	5.37e-33
rs7765613	6	31580699	A	G	0.237198	0.0233688	3.31e-24	0.0239	0.0035	5.79e-12	10.1502	6.82857	7.68e-34	3.39e-33
rs2844475	6	31583155	A	G	0.236789	0.0233122	3.08e-24	0.0225	0.0034	4.99e-11	10.1573	6.61765	2.06e-33	8.68e-33
rs2857597	6	31585000	A	T	0.407485	0.0296043	4.18e-43	0.0199	0.0037	5.27e-08	13.7644	5.37838	1.73e-50	4.79e-49
rs2857698	6	31585084	T	C	0.314976	0.0237319	3.35e-40	0.0239	0.0036	6.04e-11	13.2723	6.63889	7.13e-51	2.06e-49
rs2857697	6	31585219	T	C	0.237549	0.02331	2.18e-24	0.0227	0.0034	3.59e-11	10.1909	6.67647	1.04e-33	4.52e-33
rs3091280	6	31586742	A	G	0.237929	0.0233682	2.39e-24	0.0243	0.0035	2.25e-12	10.1817	6.94286	2.97e-34	1.37e-33
rs2736176	6	31587561	C	G	0.315846	0.0237286	2e-40	0.0241	0.0036	4.01e-11	13.3108	6.69444	2.9e-51	8.78e-50
rs2857693	6	31588384	T	G	0.239348	0.0233102	9.83e-25	0.0227	0.0034	3.07e-11	10.268	6.67647	4.26e-34	1.93e-33
rs3130068	6	31590354	A	G	0.401846	0.0344929	2.29e-31	0.0238	0.0045	9.99e-08	11.6501	5.28889	4.19e-38	2.93e-37
rs2736172	6	31590898	T	C	0.238436	0.0233631	1.87e-24	0.0241	0.0035	3.18e-12	10.2057	6.88571	3.01e-34	1.39e-33
rs3130069	6	31591218	A	G	0.405521	0.0296727	1.61e-42	0.0199	0.0037	5.82e-08	13.6665	5.37838	6.91e-50	1.79e-48
rs3135044	6	31592820	T	C	0.239242	0.0233083	1.02e-24	0.0228	0.0034	2.96e-11	10.2642	6.70588	3.82e-34	1.74e-33
rs3130071	6	31594628	A	T	0.404449	0.035889	1.86e-29	0.0247	0.0046	9.46e-08	11.2694	5.36957	2.77e-36	1.59e-35
rs1046080	6	31595882	A	C	0.408922	0.0295707	1.71e-43	0.0197	0.0037	6.98e-08	13.8286	5.32432	9.74e-51	2.77e-49
rs35502919	6	31604355	A	C	0.68652	0.0484735	1.56e-45	0.0405	0.0069	4.77e-09	14.1628	5.86957	2.4e-54	1.03e-52
rs2736155	6	31605199	C	G	0.150082	0.0227957	4.59e-11	0.0185	0.0033	2.13e-08	6.58379	5.60606	1.98e-16	1.47e-16
rs2077492	6	31606392	A	G	0.15039	0.0227944	4.18e-11	0.018	0.0033	4.87e-08	6.59767	5.45455	3.01e-16	2.2e-16
rs750332	6	31607050	T	C	0.396446	0.0347262	3.46e-30	0.0278	0.0043	7.75e-11	11.4163	6.46512	1.24e-39	1.02e-38
rs755714	6	31609813	T	C	0.31519	0.0237386	3.12e-40	0.0237	0.0037	7.81e-11	13.2775	6.40541	2.84e-50	7.69e-49
rs1077394	6	31610384	T	C	0.395224	0.0226898	5.96e-68	0.0191	0.0035	5.39e-08	17.4186	5.45714	8.18e-76	4.08e-73
rs2242656	6	31614102	T	C	0.382236	0.034228	5.89e-29	0.0273	0.0041	3.45e-11	11.1673	6.65854	9.55e-39	7.18e-38
rs3130050	6	31618761	A	G	0.409156	0.0356279	1.58e-30	0.0241	0.0046	1.4e-07	11.4841	5.23913	4.15e-37	2.61e-36
rs805299	6	31619652	A	T	0.31547	0.0237344	2.59e-40	0.0235	0.0036	1.16e-10	13.2917	6.52778	1.08e-50	3.07e-49
rs805297	6	31622606	A	C	0.313797	0.0237611	8.07e-40	0.024	0.0037	5.26e-11	13.2063	6.48649	4.7e-50	1.24e-48
rs3130617	6	31627523	T	C	0.411722	0.02952	3.27e-44	0.0194	0.0037	1.28e-07	13.9472	5.24324	2.98e-51	9.01e-50
rs805262	6	31628733	T	C	0.417513	0.0219065	5.54e-81	0.0205	0.0033	5.3e-10	19.0589	6.21212	1.74e-91	5.34e-88
rs1266071	6	31669496	T	C	0.315966	0.0385969	2.69e-16	0.0338	0.0054	2.96e-10	8.18631	6.25926	1.19e-23	1.8e-23
rs805284	6	31682029	A	G	0.68511	0.0485649	3.43e-45	0.0427	0.0069	6.38e-10	14.1071	6.18841	6.89e-55	3.13e-53
rs3131384	6	31685654	C	G	0.453259	0.0327842	1.79e-43	0.0176	0.0042	2.46e-05	13.8255	4.19048	1.1e-47	2.22e-46
rs805293	6	31688518	A	T	0.197217	0.0227734	4.72e-18	0.0181	0.0033	4.44e-08	8.65997	5.48485	3.29e-24	5.27e-24
rs3130487	6	31723389	T	C	0.416271	0.0359203	4.7e-31	0.0268	0.0046	6.96e-09	11.5887	5.82609	4.81e-39	3.74e-38
rs707939	6	31726688	A	C	0.310216	0.0232893	1.77e-40	0.0243	0.0035	4.82e-12	13.3201	6.94286	5.3e-52	1.74e-50
rs707930	6	31741659	T	C	0.197737	0.0225533	1.83e-18	0.0194	0.0033	4.41e-09	8.76754	5.87879	2.06e-25	3.73e-25
rs2607015	6	31762843	C	G	0.225486	0.0228577	5.92e-23	0.018	0.0033	7.09e-08	9.86477	5.45455	1.61e-29	4.47e-29
rs2753960	6	31762844	T	G	0.225486	0.0228577	5.92e-23	0.018	0.0033	7.06e-08	9.86477	5.45455	1.61e-29	4.47e-29
rs1150748	6	31771916	C	G	0.32074	0.0233973	9.04e-43	0.0235	0.0036	4.44e-11	13.7084	6.52778	2.69e-53	1.02e-51
rs2075800	6	31777946	T	C	0.320515	0.0233945	1.01e-42	0.0237	0.0036	3.45e-11	13.7004	6.58333	2.11e-53	8.12e-52
rs2227956	6	31778272	A	G	0.453277	0.0327462	1.42e-43	0.0176	0.0042	2.67e-05	13.8421	4.19048	8.73e-48	1.78e-46
rs2763977	6	31786963	A	G	0.330463	0.0379024	2.81e-18	0.0365	0.0054	1.01e-11	8.71879	6.75926	6.67e-27	1.41e-26
rs3130479	6	31811563	A	G	0.320161	0.0385762	1.05e-16	0.036	0.0054	2.23e-11	8.29944	6.66667	6.9e-25	1.18e-24
rs2607013	6	31820400	T	C	0.152365	0.0286133	1.01e-07	0.029	0.0043	2.01e-11	5.32497	6.74419	6.44e-14	3.83e-14
rs2445689	6	31826153	A	G	0.309653	0.023373	4.61e-40	0.0208	0.0035	3.14e-09	13.2483	5.94286	7.48e-49	1.73e-47
rs660594	6	31837250	A	G	0.227363	0.0223298	2.39e-24	0.0159	0.0033	1.48e-06	10.182	4.81818	1.07e-29	3.04e-29
rs660550	6	31837277	A	C	0.226774	0.0223307	3.14e-24	0.0161	0.0033	1.14e-06	10.1553	4.87879	1.07e-29	3.04e-29
rs577272	6	31837963	A	G	0.226225	0.0223287	4e-24	0.0161	0.0033	1.07e-06	10.1316	4.87879	1.39e-29	3.88e-29
rs644774	6	31838490	T	C	0.226356	0.0223335	3.85e-24	0.0162	0.0033	9.59e-07	10.1353	4.90909	1.15e-29	3.26e-29
rs493515	6	31838545	A	G	0.230238	0.0223321	6.37e-25	0.0161	0.0033	1e-06	10.3097	4.87879	2e-30	6.11e-30
rs494620	6	31838713	A	G	0.265636	0.0228992	4.11e-31	0.0209	0.0034	8.37e-10	11.6002	6.14706	7.12e-40	6.05e-39
rs2242665	6	31839309	T	C	0.226891	0.0223284	2.94e-24	0.0161	0.0033	1.1e-06	10.1615	4.87879	1e-29	2.85e-29
rs2242664	6	31839331	T	C	0.226501	0.0223316	3.57e-24	0.0161	0.0033	1.04e-06	10.1426	4.87879	1.23e-29	3.47e-29
rs3132442	6	31839494	T	C	0.237556	0.0223334	2.01e-26	0.0157	0.0033	1.86e-06	10.6368	4.75758	9.63e-32	3.39e-31
rs3130481	6	31839756	C	G	0.239846	0.0223336	6.66e-27	0.0162	0.0033	9.51e-07	10.7392	4.90909	1.43e-32	5.51e-32
rs3130482	6	31839782	A	C	0.237481	0.0223333	2.08e-26	0.0156	0.0033	2.16e-06	10.6335	4.72727	1.16e-31	4.05e-31
rs614008	6	31840794	T	C	0.189784	0.0228579	1.02e-16	0.0159	0.0033	1.92e-06	8.30277	4.81818	1.55e-21	1.89e-21
rs527254	6	31841641	A	G	0.263341	0.0229015	1.34e-30	0.021	0.0034	7.37e-10	11.4989	6.17647	2.16e-39	1.74e-38
rs2736428	6	31843924	T	C	0.300502	0.0234495	1.35e-37	0.0231	0.0036	8.32e-11	12.8149	6.41667	1.69e-47	3.35e-46
rs2844458	6	31851469	A	C	0.307591	0.0231891	3.72e-40	0.0239	0.0036	2.22e-11	13.2645	6.63889	7.97e-51	2.29e-49
rs3130680	6	31862322	A	G	0.320691	0.0227003	2.58e-45	0.0223	0.0035	2.1e-10	14.1272	6.37143	1.55e-55	7.57e-54
rs2243873	6	31863433	A	C	0.213205	0.022359	1.49e-21	0.0187	0.0033	1.52e-08	9.53553	5.66667	2e-28	4.95e-28
rs7887	6	31864547	T	G	0.321244	0.0226987	1.8e-45	0.0223	0.0035	2.45e-10	14.1525	6.37143	1.06e-55	5.29e-54
rs2844455	6	31869673	T	C	0.143091	0.0276553	2.29e-07	0.0299	0.0043	3.19e-12	5.17409	6.95349	9.88e-14	5.78e-14
rs2763982	6	31872551	C	G	0.317838	0.0227292	1.96e-44	0.0227	0.0035	1.12e-10	13.9837	6.48571	6.17e-55	2.82e-53
rs3130683	6	31888367	T	C	0.456309	0.0355699	1.14e-37	0.0241	0.0046	1.8e-07	12.8285	5.23913	1.56e-44	2.21e-43
rs2734335	6	31893944	A	G	0.246079	0.0223283	3.03e-28	0.0189	0.0033	1.05e-08	11.0209	5.72727	8.23e-36	4.49e-35
rs2293751	6	31907837	A	G	0.142357	0.0225153	2.57e-10	0.0127	0.0033	0.0001278	6.32268	3.84848	4.67e-13	2.58e-13
rs2072632	6	31921475	A	G	0.285032	0.0228266	8.81e-36	0.0201	0.0036	1.87e-08	12.4868	5.58333	1.93e-43	2.43e-42
rs2280774	6	31928691	A	G	0.285711	0.0228284	6.14e-36	0.0209	0.0036	5.95e-09	12.5156	5.80556	3.63e-44	4.96e-43
rs592229	6	31930441	T	G	0.123161	0.0229826	8.37e-08	0.0174	0.0033	1.36e-07	5.35888	5.27273	4.8e-12	2.44e-12
rs12524149	6	31945230	A	C	0.262871	0.0227154	5.69e-31	0.0183	0.0035	1.99e-07	11.5724	5.22857	1.5e-37	9.91e-37
rs2734325	6	31945646	T	C	0.264231	0.0227213	2.93e-31	0.0188	0.0035	1.01e-07	11.6292	5.37143	3.46e-38	2.45e-37
rs6941112	6	31946614	A	G	0.260348	0.022798	3.33e-30	0.0221	0.0036	1.02e-09	11.4198	6.13889	7.11e-39	5.42e-38
rs6449	6	32006655	T	C	0.279359	0.0231891	2.01e-33	0.0243	0.0037	8.49e-11	12.047	6.56757	2.11e-43	2.65e-42
rs17421133	6	32010272	A	T	0.266853	0.0227784	1.07e-31	0.021	0.0036	5.89e-09	11.7152	5.83333	9.51e-40	7.98e-39
rs2857009	6	32019746	C	G	0.226489	0.0227571	2.46e-23	0.0209	0.0036	7.13e-09	9.95245	5.80556	1.15e-30	3.61e-30
rs34562262	6	32020961	C	G	0.825123	0.051413	5.82e-58	0.0449	0.007	1.29e-10	16.0489	6.41429	8.35e-69	1.86e-66
rs6902493	6	32022898	T	C	0.226569	0.0227573	2.38e-23	0.0207	0.0036	9.06e-09	9.95588	5.75	1.45e-30	4.5e-30
rs1009382	6	32026107	T	C	0.330228	0.0241385	1.33e-42	0.0144	0.0036	7.22e-05	13.6806	4	2.51e-46	4.36e-45
rs2239689	6	32030284	A	G	0.22657	0.0227596	2.4e-23	0.0207	0.0036	9.87e-09	9.95492	5.75	1.46e-30	4.54e-30
rs28361052	6	32032205	C	G	0.226599	0.0227628	2.4e-23	0.0206	0.0036	1.1e-08	9.95479	5.72222	1.67e-30	5.17e-30
rs204883	6	32032743	A	G	0.151093	0.0225332	2.01e-11	0.0206	0.0034	1.38e-09	6.70535	6.05882	1.47e-17	1.22e-17
rs7766862	6	32033007	A	G	0.226584	0.0227608	2.4e-23	0.02	0.0036	3.07e-08	9.95501	5.55556	3.73e-30	1.11e-29
rs2071295	6	32038700	T	C	0.226542	0.0227623	2.46e-23	0.0206	0.0036	1.18e-08	9.95251	5.72222	1.72e-30	5.29e-30
rs3130287	6	32050544	T	C	0.467464	0.037002	1.38e-36	0.0235	0.0046	3.1e-07	12.6335	5.1087	4.35e-43	5.28e-42
rs17207951	6	32050653	T	C	0.226535	0.0227581	2.42e-23	0.0207	0.0036	9.53e-09	9.95404	5.75	1.48e-30	4.58e-30
rs137893789	6	32055486	A	G	0.825124	0.0514043	5.57e-58	0.0464	0.0071	5.91e-11	16.0517	6.53521	3.3e-69	7.68e-67
rs17201588	6	32057972	A	T	0.226397	0.0227577	2.57e-23	0.0207	0.0036	9.07e-09	9.94815	5.75	1.58e-30	4.87e-30
rs2071293	6	32062687	A	G	0.226118	0.0227923	3.38e-23	0.0204	0.0036	2.14e-08	9.92081	5.66667	3.17e-30	9.51e-30
rs3096695	6	32069806	C	G	0.487158	0.0372389	4.17e-39	0.0243	0.0047	1.86e-07	13.082	5.17021	7.81e-46	1.28e-44
rs41268896	6	32070069	A	G	0.232211	0.022747	1.82e-24	0.0202	0.0036	2.1e-08	10.2084	5.61111	1.74e-31	5.96e-31
rs41268899	6	32070074	A	G	0.447452	0.04317	3.58e-25	0.0379	0.0055	5.31e-12	10.3649	6.89091	4.54e-35	2.29e-34
rs41268902	6	32071008	A	G	0.444513	0.0431365	6.7e-25	0.0374	0.0055	8.08e-12	10.3048	6.8	1.47e-34	7.01e-34
rs3134954	6	32071893	T	C	0.48886	0.0371996	1.9e-39	0.0232	0.0046	4.47e-07	13.1415	5.04348	7.41e-46	1.22e-44
rs2269426	6	32076499	A	G	0.167667	0.0226621	1.38e-13	0.0202	0.0034	4.25e-09	7.39856	5.94118	6.18e-20	6.44e-20
rs2228628	6	32088854	C	G	0.228153	0.0229311	2.53e-23	0.0217	0.0037	6.61e-09	9.9495	5.86486	8.9e-31	2.83e-30
rs41268905	6	32097611	A	G	0.447137	0.043197	4.14e-25	0.0379	0.0055	5.04e-12	10.3511	6.89091	5.34e-35	2.67e-34
rs9267803	6	32101762	T	C	0.232726	0.022937	3.44e-24	0.0227	0.0038	1.7e-09	10.1463	5.97368	5.85e-32	2.11e-31
rs4713505	6	32105001	T	G	0.230373	0.0229233	9.21e-24	0.0225	0.0037	1.54e-09	10.0497	6.08108	1.02e-31	3.57e-31
rs3134953	6	32109165	A	G	0.498318	0.037501	2.71e-40	0.0239	0.0047	2.95e-07	13.2881	5.08511	7.89e-47	1.45e-45
rs9267806	6	32110886	A	G	0.276501	0.0229938	2.62e-33	0.0234	0.0038	6.05e-10	12.025	6.15789	2.95e-42	3.26e-41
rs205002	6	32113312	A	G	0.2931	0.0227812	7.01e-38	0.0145	0.0035	3.71e-05	12.8659	4.14286	5.32e-42	5.72e-41
rs4713506	6	32113980	A	G	0.273878	0.0229893	1.01e-32	0.0232	0.0038	8.39e-10	11.9133	6.10526	1.68e-41	1.71e-40
rs10947233	6	32124424	T	G	0.546004	0.0446725	2.36e-34	0.0433	0.0071	8.6e-10	12.2224	6.09859	3.17e-43	3.9e-42
rs3134950	6	32127477	A	C	0.379078	0.0227869	3.83e-62	0.013	0.0034	0.000141	16.6358	3.82353	7.04e-65	9.97e-63
rs41268924	6	32135137	A	G	0.830309	0.0506408	2.04e-60	0.0432	0.007	6.94e-10	16.396	6.17143	1.51e-70	4.1e-68
rs41268928	6	32147157	C	G	0.544113	0.0446533	3.72e-34	0.0437	0.007	3.96e-10	12.1853	6.24286	2.24e-43	2.8e-42
rs9391855	6	32149801	T	C	0.419429	0.0407133	6.9e-25	0.0437	0.0068	1.07e-10	10.302	6.42647	1.03e-33	4.46e-33
rs2070600	6	32151443	T	C	0.418442	0.0406761	8.05e-25	0.0439	0.0067	6.95e-11	10.2872	6.55224	6.42e-34	2.86e-33
rs2022059	6	32156489	C	G	0.827369	0.0494454	7.54e-63	0.0455	0.0068	2.1e-11	16.733	6.69118	9.77e-75	4.3e-72
rs2856437	6	32157364	A	G	0.826459	0.0494568	1.1e-62	0.0443	0.0068	7.02e-11	16.7107	6.51471	5.48e-74	2.21e-71
rs3096688	6	32161034	T	C	0.47472	0.0237448	6.39e-89	0.0131	0.0036	0.0002702	19.9926	3.63889	1.86e-92	1.93e-86
rs3132934	6	32167009	T	G	0.47324	0.023374	3.82e-91	0.0121	0.0036	0.0007458	20.2464	3.36111	8.46e-95	1.79e-87
rs8192574	6	32169145	A	G	0.853222	0.0496733	3.97e-66	0.0474	0.007	1.68e-11	17.1767	6.77143	2.22e-78	1.49e-75
rs206017	6	32176211	A	G	0.461315	0.0220333	2.46e-97	0.0123	0.0034	0.0002583	20.9372	3.61765	2.54e-101	6.39e-94
rs3130293	6	32177263	A	G	0.470992	0.0237557	1.76e-87	0.0125	0.0036	0.0004848	19.8265	3.47222	6.11e-91	1.41e-84
rs2854047	6	32179432	T	G	0.79166	0.0487389	2.51e-59	0.0356	0.0064	2.78e-08	16.2429	5.5625	1.65e-67	3.16e-65
rs2854051	6	32184050	T	G	0.792708	0.0487678	2.07e-59	0.0361	0.0064	2.06e-08	16.2547	5.64062	7.72e-68	1.54e-65
rs3134798	6	32184705	A	G	0.465501	0.0238041	3.71e-85	0.0136	0.0037	0.000204	19.5555	3.67568	1.71e-88	3.55e-83
rs2854050	6	32185605	A	G	0.792484	0.0487449	1.97e-59	0.036	0.0064	2.22e-08	16.2578	5.625	8.22e-68	1.63e-65
rs431722	6	32187722	T	C	0.458076	0.0220391	5.95e-96	0.0122	0.0034	0.0002888	20.7847	3.58824	7.3e-100	1.42e-92
rs9267951	6	32212655	T	C	0.463101	0.0232876	5.36e-88	0.024	0.0037	8.05e-11	19.8862	6.48649	1.51e-99	1.19e-95
rs454748	6	32213210	A	G	0.314049	0.0227941	3.47e-43	0.0198	0.0033	2.97e-09	13.7776	6	2.86e-52	9.67e-51
rs440169	6	32213788	A	G	0.33741	0.0231906	5.89e-48	0.0196	0.0034	6.68e-09	14.5494	5.76471	1.51e-56	8.31e-55
rs397379	6	32214059	C	G	0.321573	0.0229655	1.51e-44	0.0198	0.0034	3.66e-09	14.0024	5.82353	3.38e-53	1.27e-51
rs547153	6	32214193	A	G	0.337172	0.0231882	6.69e-48	0.0194	0.0034	7.6e-09	14.5407	5.70588	2.55e-56	1.36e-54
rs563412	6	32215063	A	G	0.321421	0.0229641	1.63e-44	0.0199	0.0034	2.91e-09	13.9967	5.85294	3.05e-53	1.15e-51
rs410283	6	32215198	T	G	0.321492	0.022965	1.58e-44	0.02	0.0034	2.65e-09	13.9992	5.88235	2.43e-53	9.28e-52
rs2515892	6	32215252	T	G	0.321492	0.022965	1.58e-44	0.02	0.0034	2.61e-09	13.9992	5.88235	2.43e-53	9.28e-52
rs400139	6	32215292	A	C	0.321492	0.022965	1.58e-44	0.02	0.0034	2.67e-09	13.9992	5.88235	2.43e-53	9.28e-52
rs399897	6	32215314	T	C	0.321492	0.022965	1.58e-44	0.02	0.0034	2.68e-09	13.9992	5.88235	2.43e-53	9.28e-52
rs1559876	6	32215769	C	G	0.347967	0.0233967	4.97e-50	0.0201	0.0034	4.97e-09	14.8725	5.91176	4.18e-59	3.07e-57
rs2395110	6	32215876	A	G	0.321178	0.0229722	2.03e-44	0.0199	0.0034	3.16e-09	13.9812	5.85294	3.82e-53	1.43e-51
rs3115576	6	32216850	A	T	0.337238	0.0231884	6.43e-48	0.0195	0.0034	6.7e-09	14.5434	5.73529	2.01e-56	1.09e-54
rs6457508	6	32216963	T	C	0.335914	0.0232038	1.7e-47	0.0193	0.0034	8.88e-09	14.4767	5.67647	8.05e-56	4.07e-54
rs6457509	6	32217018	C	G	0.337802	0.02319	4.57e-48	0.0195	0.0034	6.76e-09	14.5667	5.73529	1.42e-56	7.81e-55
rs6457510	6	32217046	T	C	0.337326	0.0231891	6.12e-48	0.0195	0.0034	6.9e-09	14.5467	5.73529	1.91e-56	1.04e-54
rs2395112	6	32217594	T	C	0.337171	0.0231882	6.69e-48	0.0195	0.0034	6.99e-09	14.5406	5.73529	2.1e-56	1.13e-54
rs2894240	6	32217846	A	G	0.337262	0.023193	6.61e-48	0.0198	0.0034	4.29e-09	14.5415	5.82353	1.16e-56	6.42e-55
rs9267988	6	32218325	T	G	0.348766	0.0233866	2.71e-50	0.0201	0.0034	4.49e-09	14.9131	5.91176	2.24e-59	1.69e-57
rs3096701	6	32219159	T	C	0.337171	0.0231882	6.69e-48	0.0195	0.0034	6.68e-09	14.5406	5.73529	2.1e-56	1.13e-54
rs9267992	6	32220397	A	G	0.581547	0.0368369	3.82e-56	0.0232	0.0046	4.47e-07	15.7871	5.04348	1.03e-62	1.14e-60
rs3130315	6	32220685	A	G	0.33669	0.0231921	9.4e-48	0.0195	0.0034	6.51e-09	14.5174	5.73529	2.97e-56	1.58e-54
rs3130317	6	32221413	A	T	0.335838	0.0231949	1.65e-47	0.0195	0.0034	6.7e-09	14.479	5.73529	5.29e-56	2.73e-54
rs9267995	6	32221552	A	G	0.147821	0.0226487	6.72e-11	0.0131	0.0033	7.43e-05	6.52669	3.9697	7.38e-14	4.36e-14
rs9268005	6	32224388	A	C	0.423037	0.0236504	1.49e-71	0.0195	0.0035	1.87e-08	17.8871	5.57143	8.6e-80	6.79e-77
rs9268045	6	32229655	T	C	0.375682	0.0228063	5.76e-61	0.0234	0.0034	5.95e-12	16.4727	6.88235	2.03e-73	7.67e-71
rs4959091	6	32231014	A	G	0.375599	0.0228058	6.09e-61	0.0234	0.0034	5.85e-12	16.4695	6.88235	2.15e-73	8.1e-71
rs9268081	6	32234412	A	G	0.422575	0.02366	2.4e-71	0.0195	0.0035	2.08e-08	17.8603	5.57143	1.39e-79	1.07e-76
rs9268082	6	32234953	T	G	0.375552	0.0228062	6.32e-61	0.0233	0.0034	6.23e-12	16.4671	6.85294	2.79e-73	1.04e-70
rs9268086	6	32238266	T	C	0.376237	0.0228155	4.3e-61	0.0233	0.0034	6.31e-12	16.4904	6.85294	1.87e-73	7.1e-71
rs6928678	6	32238280	A	G	0.42267	0.0236621	2.3e-71	0.0195	0.0035	2.03e-08	17.8627	5.57143	1.33e-79	1.03e-76
rs9268106	6	32247115	A	T	0.581176	0.0368214	4.03e-56	0.0235	0.0046	3.36e-07	15.7836	5.1087	6.89e-63	7.78e-61
rs9268115	6	32248364	T	C	0.375236	0.0227991	7.31e-61	0.0227	0.0034	2.41e-11	16.4584	6.67647	1.22e-72	4.22e-70
rs9268128	6	32253884	T	C	0.42183	0.0236562	4.01e-71	0.0194	0.0035	2.3e-08	17.8317	5.54286	2.9e-79	2.15e-76
rs9268141	6	32256132	A	G	0.374821	0.0228327	1.47e-60	0.024	0.0034	1.9e-12	16.416	7.05882	1.42e-73	5.46e-71
rs926070	6	32257566	A	G	0.422818	0.0236557	1.89e-71	0.0195	0.0035	2.09e-08	17.8738	5.57143	1.09e-79	8.5e-77
rs9268148	6	32259527	A	G	0.501154	0.034196	1.25e-48	0.0194	0.0044	8.36e-06	14.6553	4.40909	2.16e-53	8.29e-52
rs114355928	6	32265881	T	G	0.358945	0.0573185	3.79e-10	0.0492	0.0099	5.87e-07	6.26229	4.9697	2.03e-14	1.26e-14
rs9268154	6	32266021	A	T	0.501132	0.0341989	1.28e-48	0.0194	0.0044	8.34e-06	14.6535	4.40909	2.22e-53	8.51e-52
rs565571	6	32266535	A	G	0.376016	0.0228354	6.4e-61	0.024	0.0034	1.83e-12	16.4664	7.05882	5.97e-74	2.4e-71
rs9268157	6	32269359	T	G	0.42183	0.0236562	4.01e-71	0.0195	0.0035	2.1e-08	17.8317	5.57143	2.31e-79	1.74e-76
rs544358	6	32273158	C	G	0.374392	0.0228177	1.68e-60	0.0233	0.0034	7.14e-12	16.408	6.85294	7.68e-73	2.71e-70
rs9268199	6	32278635	A	G	0.426738	0.0311823	1.24e-42	0.0242	0.0043	1.41e-08	13.6853	5.62791	1.12e-50	3.17e-49
rs2395141	6	32282068	A	G	0.422225	0.0236583	3.06e-71	0.0194	0.0035	2.45e-08	17.8468	5.54286	2.21e-79	1.66e-76
rs567828	6	32284950	A	T	0.37524	0.0228098	8.27e-61	0.0233	0.0034	6.9e-12	16.4508	6.85294	3.69e-73	1.35e-70
rs543928	6	32285248	A	G	0.414333	0.0232947	8.98e-71	0.0174	0.0034	2.52e-07	17.7866	5.11765	1.77e-77	1.07e-74
rs6457541	6	32285348	C	G	0.420945	0.0233641	1.44e-72	0.0187	0.0035	7.33e-08	18.0167	5.34286	5.11e-80	4.14e-77
rs531094	6	32286102	A	T	0.375717	0.0228044	5.49e-61	0.0236	0.0034	3.81e-12	16.4756	6.94118	1.24e-73	4.8e-71
rs557539	6	32286680	A	G	0.355302	0.0226714	2.36e-55	0.0238	0.0034	2.06e-12	15.6718	7	6.03e-68	1.21e-65
rs9268230	6	32287567	A	G	0.422002	0.0236623	3.82e-71	0.0194	0.0035	2.44e-08	17.8344	5.54286	2.76e-79	2.05e-76
rs6920338	6	32288089	T	C	0.505427	0.0349129	1.7e-47	0.0214	0.0046	2.65e-06	14.4768	4.65217	6.13e-53	2.24e-51
rs544100	6	32288932	A	T	0.369731	0.0228433	6.38e-59	0.0233	0.0034	7.04e-12	16.1855	6.85294	3.36e-71	9.82e-69
rs546857	6	32289240	T	C	0.374622	0.0228387	1.82e-60	0.024	0.0034	1.93e-12	16.4029	7.05882	1.78e-73	6.75e-71
rs572730	6	32289764	T	C	0.369838	0.0228467	6.15e-59	0.0233	0.0034	7.1e-12	16.1878	6.85294	3.23e-71	9.47e-69
rs4279480	6	32290927	T	G	0.422211	0.0236561	3e-71	0.0193	0.0035	2.66e-08	17.8479	5.51429	2.72e-79	2.02e-76
rs742697	6	32291542	T	C	0.422043	0.0236578	3.49e-71	0.0194	0.0035	2.56e-08	17.8395	5.54286	2.52e-79	1.88e-76
rs523627	6	32291837	T	G	0.375447	0.0228086	7.02e-61	0.0233	0.0034	7.02e-12	16.4608	6.85294	3.11e-73	1.15e-70
rs525607	6	32292084	T	C	0.361532	0.0226394	2.1e-57	0.0238	0.0034	2.23e-12	15.9692	7	4.3e-70	1.11e-67
rs552339	6	32292715	A	G	0.375289	0.0228179	8.79e-61	0.0232	0.0034	8.44e-12	16.4471	6.82353	4.9e-73	1.77e-70
rs471964	6	32293671	A	G	0.374927	0.0228445	1.57e-60	0.0238	0.0034	3.52e-12	16.4121	7	2.36e-73	8.86e-71
rs501545	6	32294566	A	G	0.375512	0.0228112	6.91e-61	0.0232	0.0034	7.7e-12	16.4617	6.82353	3.82e-73	1.4e-70
rs505274	6	32294992	A	G	0.375228	0.0228165	9.04e-61	0.0233	0.0034	7.15e-12	16.4455	6.85294	4.04e-73	1.48e-70
rs508805	6	32295350	A	G	0.375222	0.0228142	8.83e-61	0.0233	0.0034	6.52e-12	16.4469	6.85294	3.95e-73	1.44e-70
rs524578	6	32295357	A	G	0.360441	0.0226455	4.85e-57	0.0236	0.0034	3e-12	15.9167	6.94118	1.59e-69	3.85e-67
rs4424116	6	32295553	C	G	0.375857	0.0228244	6.3e-61	0.0234	0.0034	5.76e-12	16.4673	6.88235	2.23e-73	8.38e-71
rs6457544	6	32296057	T	C	0.375096	0.0228363	1.26e-60	0.024	0.0034	1.75e-12	16.4254	7.05882	1.21e-73	4.68e-71
rs12528615	6	32296316	T	C	0.375245	0.0228132	8.58e-61	0.0235	0.0034	4.28e-12	16.4486	6.91176	2.46e-73	9.21e-71
rs10947252	6	32296375	A	G	0.375245	0.0228132	8.58e-61	0.0235	0.0034	4.33e-12	16.4486	6.91176	2.46e-73	9.21e-71
rs10947253	6	32296555	C	G	0.375245	0.0228132	8.58e-61	0.0235	0.0034	4.37e-12	16.4486	6.91176	2.46e-73	9.21e-71
rs9348880	6	32296780	T	C	0.360655	0.022645	4.15e-57	0.024	0.0034	1.49e-12	15.9265	7.05882	5.7e-70	1.45e-67
rs9368712	6	32297328	A	G	0.375381	0.0228109	7.57e-61	0.0235	0.0034	4.4e-12	16.4562	6.91176	2.16e-73	8.13e-71
rs9368714	6	32297341	A	G	0.405388	0.0236206	5.07e-66	0.0274	0.0035	3.38e-15	17.1625	7.82857	6.88e-82	6.92e-79
rs9380289	6	32297417	A	G	0.375132	0.0228181	9.88e-61	0.0235	0.0034	4.44e-12	16.4401	6.91176	2.85e-73	1.06e-70
rs9296021	6	32297690	T	C	0.375227	0.0228134	8.72e-61	0.0235	0.0034	4.44e-12	16.4477	6.91176	2.5e-73	9.35e-71
rs9296022	6	32297955	A	G	0.375209	0.0228146	8.96e-61	0.0235	0.0034	3.99e-12	16.446	6.91176	2.57e-73	9.61e-71
rs3132959	6	32298942	A	G	0.545281	0.0345421	3.88e-56	0.023	0.0038	1.92e-09	15.786	6.05263	8.5e-66	1.34e-63
rs742582	6	32299715	A	G	0.374819	0.0228164	1.21e-60	0.0235	0.0034	4.6e-12	16.4276	6.91176	3.53e-73	1.3e-70
rs910052	6	32299873	T	G	0.375224	0.022813	8.69e-61	0.0234	0.0034	5.44e-12	16.4478	6.88235	3.11e-73	1.15e-70
rs9348882	6	32301322	T	C	0.375229	0.0228132	8.69e-61	0.0234	0.0034	5.43e-12	16.4479	6.88235	3.11e-73	1.15e-70
rs9357140	6	32301514	A	G	0.375228	0.0228134	8.71e-61	0.0234	0.0034	5.36e-12	16.4477	6.88235	3.12e-73	1.15e-70
rs9391777	6	32301804	C	G	0.375395	0.022816	7.97e-61	0.0233	0.0034	6.09e-12	16.4531	6.85294	3.55e-73	1.3e-70
rs1474728	6	32302067	T	C	0.374197	0.0227502	8.66e-61	0.0232	0.0034	7.52e-12	16.4481	6.82353	4.83e-73	1.75e-70
rs9405093	6	32302741	T	G	0.37525	0.0228131	8.54e-61	0.0234	0.0034	5.89e-12	16.4489	6.88235	3.06e-73	1.13e-70
rs9378258	6	32302757	A	G	0.37525	0.0228131	8.54e-61	0.0234	0.0034	5.85e-12	16.4489	6.88235	3.06e-73	1.13e-70
rs10807100	6	32303068	A	G	0.375136	0.0228141	9.39e-61	0.0235	0.0034	4.75e-12	16.4432	6.91176	2.7e-73	1.01e-70
rs6929776	6	32303511	A	G	0.360382	0.0226479	5.2e-57	0.024	0.0034	1.42e-12	15.9124	7.05882	7.22e-70	1.81e-67
rs28361060	6	32303848	A	G	0.606113	0.0250524	2.59e-129	0.0311	0.0039	1.71e-15	24.1938	7.97436	2.44e-147	5.32e-141
rs6930681	6	32304031	A	G	0.375356	0.0228154	8.13e-61	0.0235	0.0034	4.49e-12	16.4519	6.91176	2.33e-73	8.73e-71
rs12194915	6	32305029	A	T	0.373264	0.0228187	3.83e-60	0.0235	0.0034	4.39e-12	16.3578	6.91176	1.16e-72	4.02e-70
rs973037	6	32305125	T	C	0.375123	0.0228135	9.41e-61	0.0235	0.0034	3.96e-12	16.443	6.91176	2.71e-73	1.01e-70
rs2022535	6	32305142	T	C	0.370791	0.0227791	1.42e-59	0.0236	0.0034	3.89e-12	16.2777	6.94118	3.65e-72	1.19e-69
rs926591	6	32305690	A	C	0.374569	0.0228201	1.52e-60	0.0236	0.0034	3.54e-12	16.414	6.94118	3.57e-73	1.31e-70
rs3129900	6	32305979	T	G	0.569573	0.0358759	9.26e-57	0.0217	0.0044	9.03e-07	15.8762	4.93182	5.45e-63	6.23e-61
rs9368715	6	32306022	A	G	0.375255	0.0228132	8.52e-61	0.0235	0.0034	4.53e-12	16.449	6.91176	2.44e-73	9.14e-71
rs3117138	6	32306970	A	C	0.544847	0.0345262	4.22e-56	0.023	0.0038	1.82e-09	15.7807	6.05263	9.26e-66	1.45e-63
rs1033500	6	32307382	A	G	0.375216	0.0228125	8.7e-61	0.0237	0.0034	3.01e-12	16.4478	6.97059	1.6e-73	6.12e-71
rs1033496	6	32308106	C	G	0.37525	0.0228131	8.54e-61	0.0235	0.0034	4.34e-12	16.4489	6.91176	2.45e-73	9.17e-71
rs4469285	6	32308642	A	G	0.37525	0.0228131	8.54e-61	0.0235	0.0034	4.5e-12	16.4489	6.91176	2.45e-73	9.17e-71
rs2179578	6	32308770	A	G	0.37525	0.0228131	8.54e-61	0.0235	0.0034	4.33e-12	16.4489	6.91176	2.45e-73	9.17e-71
rs2022531	6	32309280	A	G	0.545061	0.0345474	4.47e-56	0.0231	0.0038	1.69e-09	15.7772	6.07895	8.12e-66	1.28e-63
rs2143466	6	32309323	T	C	0.368839	0.0227727	5.34e-59	0.0241	0.0034	9.31e-13	16.1965	7.08824	4.83e-72	1.56e-69
rs9268257	6	32310103	A	G	0.375392	0.0228152	7.91e-61	0.0235	0.0034	4.27e-12	16.4536	6.91176	2.26e-73	8.49e-71
rs9268258	6	32310684	A	G	0.37525	0.0228131	8.54e-61	0.0235	0.0034	4.38e-12	16.4489	6.91176	2.45e-73	9.17e-71
rs9268259	6	32310803	A	G	0.37525	0.0228131	8.54e-61	0.0235	0.0034	4.25e-12	16.4489	6.91176	2.45e-73	9.17e-71
rs9268260	6	32310967	T	C	0.375234	0.022813	8.64e-61	0.0235	0.0034	4.26e-12	16.4483	6.91176	2.48e-73	9.26e-71
rs7383144	6	32312353	T	C	0.507	0.0327021	3.28e-54	0.0221	0.0038	6.83e-09	15.5036	5.81579	4.21e-63	4.88e-61
rs1555116	6	32312740	A	C	0.37525	0.0228131	8.54e-61	0.0235	0.0034	4.55e-12	16.4489	6.91176	2.45e-73	9.17e-71
rs9268271	6	32312883	T	C	0.37507	0.0228172	1.02e-60	0.0235	0.0034	4.34e-12	16.438	6.91176	2.95e-73	1.09e-70
rs4959094	6	32313136	T	C	0.376248	0.022809	3.95e-61	0.0235	0.0034	4.61e-12	16.4956	6.91176	1.1e-73	4.28e-71
rs4959026	6	32313461	T	G	0.374208	0.022818	1.92e-60	0.0234	0.0034	5.57e-12	16.3997	6.88235	7.09e-73	2.52e-70
rs3117133	6	32313653	C	G	0.507648	0.0327113	2.58e-54	0.022	0.0038	7.32e-09	15.519	5.78947	3.96e-63	4.6e-61
rs4959096	6	32314676	A	G	0.375152	0.0228112	8.97e-61	0.0232	0.0034	8.01e-12	16.446	6.82353	5e-73	1.81e-70
rs9268284	6	32315216	A	G	0.375938	0.0228148	5.29e-61	0.0235	0.0034	4.62e-12	16.4778	6.91176	1.49e-73	5.72e-71
rs3117126	6	32315975	T	C	0.508318	0.0326718	1.4e-54	0.0221	0.0038	6.72e-09	15.5583	5.81579	1.76e-63	2.13e-61
rs3117123	6	32316389	T	C	0.507	0.0327021	3.28e-54	0.0221	0.0038	6.68e-09	15.5036	5.81579	4.21e-63	4.88e-61
rs2076542	6	32317127	A	G	0.375411	0.0228157	7.84e-61	0.0236	0.0034	3.85e-12	16.4541	6.94118	1.79e-73	6.82e-71
rs3117119	6	32318610	A	G	0.566248	0.0358405	3.16e-56	0.0215	0.0044	1.02e-06	15.7991	4.88636	2.54e-62	2.68e-60
rs3117118	6	32319387	T	C	0.544964	0.0345434	4.54e-56	0.0231	0.0038	1.75e-09	15.7762	6.07895	8.26e-66	1.3e-63
rs9268301	6	32319637	A	G	0.405874	0.0236174	3.42e-66	0.0276	0.0035	2.34e-15	17.1854	7.88571	2.88e-82	3.02e-79
rs3132963	6	32320153	A	G	0.569588	0.0358705	8.86e-57	0.0218	0.0044	7.04e-07	15.879	4.95455	4.45e-63	5.13e-61
rs1265762	6	32321115	A	C	0.429865	0.0221112	3.47e-84	0.0206	0.0033	5.69e-10	19.4411	6.24242	8.3e-95	3.75e-91
rs3117117	6	32321272	A	C	0.578154	0.0367352	8.25e-56	0.024	0.0046	1.94e-07	15.7384	5.21739	6.61e-63	7.48e-61
rs1265759	6	32322393	T	C	0.428917	0.0221124	8.17e-84	0.0203	0.0033	9.17e-10	19.3971	6.15152	4.25e-94	1.77e-90
rs3129906	6	32322470	T	C	0.544964	0.0345434	4.54e-56	0.023	0.0038	1.86e-09	15.7762	6.05263	9.96e-66	1.56e-63
rs3129907	6	32323745	A	G	0.545617	0.0345551	3.66e-56	0.0228	0.0038	2.84e-09	15.7898	6	1.16e-65	1.8e-63
rs3129908	6	32325707	A	C	0.429087	0.022114	7.22e-84	0.0191	0.0033	9.68e-09	19.4034	5.78788	8.35e-93	2.99e-89
rs3129909	6	32325710	A	G	0.429051	0.0221239	8.83e-84	0.0191	0.0033	1e-08	19.3931	5.78788	1.02e-92	3.61e-89
rs2894249	6	32325835	T	C	0.544508	0.0345471	5.74e-56	0.0231	0.0038	1.65e-09	15.7613	6.07895	1.05e-65	1.64e-63
rs2395150	6	32326045	A	G	0.429117	0.0221139	7.02e-84	0.0191	0.0033	9.95e-09	19.4049	5.78788	8.12e-93	2.91e-89
rs6457548	6	32326240	A	G	0.429198	0.0221157	6.74e-84	0.0191	0.0033	9.81e-09	19.4069	5.78788	7.8e-93	2.8e-89
rs7775581	6	32326653	T	C	0.429338	0.0221182	6.22e-84	0.0205	0.0033	6.71e-10	19.4111	6.21212	1.93e-94	8.36e-91
rs6904608	6	32327727	T	C	0.429292	0.0221301	7.94e-84	0.0205	0.0033	6.67e-10	19.3986	6.21212	2.46e-94	1.05e-90
rs6904636	6	32327781	T	C	0.428882	0.0221124	8.42e-84	0.0204	0.0033	7.53e-10	19.3955	6.18182	3.39e-94	1.42e-90
rs3129911	6	32328403	T	C	0.428878	0.0221123	8.43e-84	0.0205	0.0033	6.65e-10	19.3954	6.21212	2.62e-94	1.12e-90
rs7775978	6	32328895	A	G	0.428901	0.022112	8.22e-84	0.0205	0.0033	6.88e-10	19.3968	6.21212	2.55e-94	1.09e-90
rs7763071	6	32329644	T	C	0.428986	0.0221138	7.87e-84	0.0205	0.0033	6.45e-10	19.399	6.21212	2.44e-94	1.04e-90
rs6905601	6	32330168	C	G	0.544964	0.0345434	4.54e-56	0.0231	0.0038	1.67e-09	15.7762	6.07895	8.26e-66	1.3e-63
rs3129912	6	32330477	A	C	0.544964	0.0345434	4.54e-56	0.0232	0.0038	1.52e-09	15.7762	6.10526	6.84e-66	1.09e-63
rs9268333	6	32330651	T	C	0.375318	0.0228143	8.25e-61	0.0235	0.0034	4.45e-12	16.451	6.91176	2.36e-73	8.86e-71
rs2223637	6	32330768	A	G	0.544964	0.0345434	4.54e-56	0.0231	0.0038	1.66e-09	15.7762	6.07895	8.26e-66	1.3e-63
rs6415128	6	32330894	A	G	0.17938	0.0240022	7.81e-14	0.0193	0.0033	6.02e-09	7.47348	5.84848	4.57e-20	4.83e-20
rs2894250	6	32331002	T	C	0.179821	0.0240091	6.9e-14	0.0193	0.0033	6.4e-09	7.4897	5.84848	3.96e-20	4.21e-20
rs9268344	6	32331837	T	C	0.375433	0.0228134	7.52e-61	0.0236	0.0034	3.89e-12	16.4567	6.94118	1.72e-73	6.54e-71
rs9268345	6	32331841	A	G	0.375066	0.0228149	9.97e-61	0.0236	0.0034	4.3e-12	16.4395	6.94118	2.3e-73	8.65e-71
rs3129918	6	32332790	A	C	0.429291	0.0221176	6.42e-84	0.0206	0.0033	6.13e-10	19.4095	6.24242	1.54e-94	6.73e-91
rs3129922	6	32333098	T	C	0.429496	0.0221128	4.93e-84	0.0205	0.0033	6.55e-10	19.423	6.21212	1.53e-94	6.71e-91
rs3129928	6	32334241	T	G	0.544964	0.0345434	4.54e-56	0.023	0.0038	1.83e-09	15.7762	6.05263	9.96e-66	1.56e-63
rs9268370	6	32334258	T	G	0.375387	0.0228138	7.81e-61	0.0235	0.0034	4.42e-12	16.4544	6.91176	2.23e-73	8.38e-71
rs3129931	6	32335516	T	C	0.544916	0.0345419	4.59e-56	0.0229	0.0038	1.98e-09	15.7755	6.02632	1.22e-65	1.88e-63
rs2073046	6	32336074	T	C	0.37589	0.0228153	5.52e-61	0.0235	0.0034	4.53e-12	16.4753	6.91176	1.56e-73	5.96e-71
rs3129932	6	32336127	C	G	0.544915	0.0345439	4.66e-56	0.023	0.0038	1.79e-09	15.7746	6.05263	1.02e-65	1.6e-63
rs3129938	6	32336495	A	T	0.569644	0.0358627	8.18e-57	0.0219	0.0044	6.4e-07	15.884	4.97727	3.51e-63	4.09e-61
rs2273017	6	32337630	A	G	0.446169	0.0227603	1.46e-85	0.0206	0.0033	7.28e-10	19.6029	6.24242	3.49e-96	1.85e-92
rs9268394	6	32338386	C	G	0.375474	0.0228297	8.85e-61	0.0235	0.0034	4.31e-12	16.4467	6.91176	2.54e-73	9.49e-71
rs3117111	6	32338400	T	C	0.545742	0.0345245	2.77e-56	0.023	0.0038	1.91e-09	15.8074	6.05263	6.01e-66	9.62e-64
rs2073044	6	32338986	T	C	0.545282	0.0240731	1.36e-113	0.0254	0.0037	1.18e-11	22.6511	6.86486	1.21e-126	2.29e-121
rs1967688	6	32340068	T	C	0.547476	0.0215811	5.64e-142	0.0153	0.0033	4.33e-06	25.3683	4.63636	2.29e-148	4.56e-138
rs1980496	6	32340070	T	C	0.730061	0.0212314	1e-200	0.0166	0.0033	7.01e-07	34.3859	5.0303	6.6e-272	1.41e-244
rs9268399	6	32340236	A	G	0.409245	0.0229559	4.33e-71	0.0173	0.0034	3.9e-07	17.8274	5.08824	1.08e-77	6.7e-75
rs9268400	6	32340654	A	G	0.649213	0.023956	9.77e-162	0.0202	0.0036	2.08e-08	27.1002	5.61111	3.35e-169	2.31e-160
rs9268402	6	32341353	A	G	0.17586	0.0224129	4.28e-15	0.0134	0.0033	4.76e-05	7.84637	4.06061	1.64e-18	1.49e-18
rs9268404	6	32341719	T	C	0.647765	0.023948	3.94e-161	0.0201	0.0036	2.19e-08	27.0488	5.58333	1.46e-168	1.11e-159
rs9268405	6	32342087	T	C	0.647705	0.0239522	4.8e-161	0.0201	0.0036	2.19e-08	27.0416	5.58333	1.79e-168	1.32e-159
rs9268406	6	32342129	T	C	0.647765	0.023948	3.94e-161	0.0201	0.0036	2.21e-08	27.0488	5.58333	1.46e-168	1.11e-159
rs7746327	6	32342691	A	C	0.174642	0.0224117	6.57e-15	0.0134	0.0033	4.44e-05	7.79245	4.06061	2.59e-18	2.31e-18
rs9268412	6	32343018	A	T	0.647765	0.023948	3.94e-161	0.0203	0.0036	1.72e-08	27.0488	5.63889	1.46e-168	6.06e-160
rs9268414	6	32343096	A	G	0.647765	0.023948	3.94e-161	0.0203	0.0036	1.95e-08	27.0488	5.63889	1.46e-168	6.06e-160
rs9268415	6	32343267	C	G	0.647765	0.023948	3.94e-161	0.02	0.0036	2.39e-08	27.0488	5.55556	1.46e-168	1.49e-159
rs9268420	6	32343796	T	C	0.647717	0.023948	4.17e-161	0.0201	0.0036	2.32e-08	27.0468	5.58333	1.54e-168	1.16e-159
rs9268422	6	32343873	A	G	0.647765	0.023948	3.94e-161	0.02	0.0036	2.77e-08	27.0488	5.55556	1.46e-168	1.49e-159
rs9268423	6	32343882	T	C	0.647765	0.023948	3.94e-161	0.02	0.0036	2.83e-08	27.0488	5.55556	1.46e-168	1.49e-159
rs9268425	6	32344376	T	C	0.64777	0.023948	3.92e-161	0.02	0.0036	2.53e-08	27.049	5.55556	1.45e-168	1.49e-159
rs9268427	6	32344808	T	C	0.647765	0.023948	3.94e-161	0.02	0.0036	2.72e-08	27.0488	5.55556	1.46e-168	1.49e-159
rs9268428	6	32344973	T	G	0.648197	0.0239456	2.25e-161	0.0199	0.0036	2.9e-08	27.0696	5.52778	8.05e-169	1.21e-159
rs2894252	6	32345443	T	G	0.647763	0.023948	3.94e-161	0.02	0.0036	2.75e-08	27.0487	5.55556	1.46e-168	1.5e-159
rs9268435	6	32346491	A	G	0.340238	0.0222901	1.33e-52	0.0147	0.0033	1.04e-05	15.2641	4.45455	1.88e-57	1.14e-55
rs9268439	6	32346701	A	G	0.647763	0.023948	3.94e-161	0.02	0.0036	2.58e-08	27.0487	5.55556	1.46e-168	1.5e-159
rs8180659	6	32347280	T	C	0.647744	0.0239493	4.21e-161	0.02	0.0036	2.54e-08	27.0465	5.55556	1.56e-168	1.58e-159
rs8180664	6	32347490	T	C	0.647821	0.0239482	3.72e-161	0.02	0.0036	2.42e-08	27.0509	5.55556	1.37e-168	1.42e-159
rs8180673	6	32347532	T	C	0.647763	0.0239479	3.94e-161	0.02	0.0036	2.45e-08	27.0488	5.55556	1.45e-168	1.49e-159
rs2395155	6	32347897	T	C	0.647763	0.0239479	3.94e-161	0.02	0.0036	2.53e-08	27.0488	5.55556	1.45e-168	1.49e-159
rs2395156	6	32348098	A	C	0.647808	0.0239515	4.18e-161	0.02	0.0036	2.68e-08	27.0467	5.55556	1.55e-168	1.58e-159
rs9268449	6	32348467	A	G	0.647763	0.0239479	3.94e-161	0.0199	0.0036	3.62e-08	27.0488	5.52778	1.45e-168	2.02e-159
rs9268450	6	32348690	A	G	0.647756	0.0239481	4e-161	0.02	0.0036	2.48e-08	27.0483	5.55556	1.48e-168	1.51e-159
rs9268455	6	32349772	T	C	0.671527	0.024205	2.1e-169	0.0306	0.004	1e-14	27.7433	7.65	1.35e-185	2.78e-177
rs9268456	6	32349946	A	C	0.648693	0.0239421	1.15e-161	0.02	0.0036	2.69e-08	27.0942	5.55556	3.97e-169	4.89e-160
rs9268458	6	32350384	A	C	0.646317	0.0239427	1.72e-160	0.0197	0.0036	3.52e-08	26.9943	5.47222	6.89e-168	1.4e-158
rs9268459	6	32350776	A	G	0.647752	0.0239481	4.01e-161	0.02	0.0036	2.54e-08	27.0482	5.55556	1.48e-168	1.52e-159
rs9268461	6	32351901	A	C	0.648374	0.0239383	1.47e-161	0.02	0.0036	2.58e-08	27.0852	5.55556	5.14e-169	6.1e-160
rs9268462	6	32351991	A	C	0.648502	0.0239391	1.31e-161	0.02	0.0036	2.57e-08	27.0897	5.55556	4.53e-169	5.47e-160
rs9268472	6	32355605	A	G	0.240162	0.0223048	4.91e-27	0.0112	0.0033	0.0007128	10.7673	3.39394	1.67e-29	4.65e-29
rs139218018	6	32356549	A	G	0.9872	0.0785399	3.11e-36	0.0824	0.0192	1.87e-05	12.5694	4.29167	1.03e-40	9.58e-40
rs9268475	6	32358231	T	C	0.648847	0.0239613	1.74e-161	0.02	0.0036	2.43e-08	27.079	5.55556	6.15e-169	7.12e-160
rs9268477	6	32359121	A	G	0.648535	0.0239362	1.15e-161	0.0201	0.0036	2.23e-08	27.0943	5.58333	3.96e-169	3.61e-160
rs17208671	6	32360849	T	G	-0.41656	0.0270972	2.49e-53	-0.0146	0.004	0.0002394	-15.3728	-3.65	7.5e-56	3.8e-54
rs3817973	6	32361111	T	C	0.239303	0.022318	7.99e-27	0.0113	0.0033	0.0006546	10.7224	3.42424	2.35e-29	6.43e-29
rs2076533	6	32363527	T	C	0.239096	0.0223199	8.92e-27	0.0113	0.0033	0.0006533	10.7122	3.42424	2.62e-29	7.13e-29
rs9268480	6	32363844	T	C	0.648511	0.0239356	1.16e-161	0.02	0.0036	2.51e-08	27.094	5.55556	4e-169	4.91e-160
rs3117116	6	32367017	A	G	0.782801	0.0375949	2.73e-96	0.0239	0.0046	1.96e-07	20.822	5.19565	9.07e-103	1.04e-98
rs2294878	6	32367795	T	G	0.199644	0.0226349	1.14e-18	0.0117	0.0033	0.0003989	8.82018	3.54545	2.28e-21	2.74e-21
rs3817962	6	32368314	A	C	0.648523	0.0239344	1.1e-161	0.0198	0.0036	3.28e-08	27.0959	5.5	3.79e-169	8.57e-160
rs2076522	6	32371179	C	G	0.648173	0.0239372	1.78e-161	0.02	0.0036	2.49e-08	27.0781	5.55556	6.31e-169	7.28e-160
rs2076520	6	32371269	T	C	0.648399	0.0239341	1.26e-161	0.02	0.0036	2.47e-08	27.091	5.55556	4.36e-169	5.29e-160
rs3793127	6	32371915	T	C	0.672344	0.024189	4.92e-170	0.0306	0.004	9.99e-15	27.7954	7.65	3.25e-186	7.18e-178
rs3806156	6	32373698	T	G	0.385199	0.0222629	4.52e-67	0.0159	0.0034	3.38e-06	17.3023	4.67647	2.25e-72	7.54e-70
rs9268493	6	32375330	A	G	0.589119	0.0234702	4.89e-139	0.0199	0.0036	2.44e-08	25.1007	5.52778	1.49e-145	2.63e-139
rs9268496	6	32375374	A	G	0.587816	0.0234662	1.77e-138	0.0197	0.0036	3.5e-08	25.0495	5.47222	9.26e-145	1.49e-138
rs9268497	6	32375424	A	G	0.588142	0.0234651	1.21e-138	0.0194	0.0035	4.22e-08	25.0645	5.54286	3.04e-145	5.18e-139
rs9268499	6	32375695	A	G	0.61382	0.023595	3.37e-149	0.019	0.0036	8.65e-08	26.0148	5.27778	5.53e-156	1.92e-147
rs6926737	6	32375745	A	G	0.225007	0.022522	1.68e-23	0.0141	0.0033	1.83e-05	9.99054	4.27273	1.05e-27	2.42e-27
rs3763309	6	32375973	A	C	0.673876	0.0242234	2.54e-170	0.0307	0.004	8.64e-15	27.8192	7.675	1.25e-186	2.91e-178
rs62404579	6	32376019	T	G	-0.300968	0.0380973	2.79e-15	-0.0254	0.0068	0.0001727	-7.89998	-3.73529	3.49e-18	3.07e-18
rs3763311	6	32376176	T	C	0.615814	0.0235996	4.24e-150	0.0193	0.0036	5.68e-08	26.0943	5.36111	6.22e-157	1.23e-148
rs3763312	6	32376348	A	G	0.67199	0.0241848	6.47e-170	0.0308	0.004	6.87e-15	27.7856	7.7	2.32e-186	5.23e-178
rs3763314	6	32376618	T	C	0.225423	0.0225198	1.38e-23	0.014	0.0033	2.15e-05	10.01	4.24242	9.88e-28	2.28e-27
rs3763316	6	32376746	T	C	0.648837	0.0239336	7.52e-162	0.0196	0.0036	4.82e-08	27.1099	5.44444	2.54e-169	1.11e-159
rs3763317	6	32376788	T	C	0.230091	0.0224821	1.39e-24	0.0187	0.0033	1.76e-08	10.2344	5.66667	9.9e-32	3.48e-31
rs9268502	6	32376932	T	C	0.225695	0.0225178	1.21e-23	0.014	0.0033	2.1e-05	10.023	4.24242	8.63e-28	2e-27
rs9268503	6	32377061	T	C	0.226452	0.0225161	8.53e-24	0.014	0.0033	2.18e-05	10.0573	4.24242	6.02e-28	1.42e-27
rs9268505	6	32377408	A	T	0.64933	0.0239281	3.63e-162	0.0194	0.0036	5.77e-08	27.1367	5.38889	1.18e-169	1.04e-159
rs9268506	6	32377470	T	C	0.225387	0.0225186	1.39e-23	0.0141	0.0033	1.89e-05	10.0089	4.27273	8.69e-28	2.01e-27
rs9268508	6	32377588	A	T	0.225384	0.0225186	1.39e-23	0.0141	0.0033	1.9e-05	10.0088	4.27273	8.71e-28	2.02e-27
rs5007264	6	32378877	T	C	0.225371	0.0225187	1.4e-23	0.0142	0.0033	1.72e-05	10.0082	4.30303	7.62e-28	1.78e-27
rs9268514	6	32378945	A	T	0.648829	0.0239241	5.66e-162	0.0202	0.0036	1.94e-08	27.1203	5.61111	1.88e-169	1.41e-160
rs5007261	6	32379031	A	G	0.225388	0.0225192	1.4e-23	0.0142	0.0033	1.74e-05	10.0087	4.30303	7.58e-28	1.77e-27
rs5007260	6	32379047	A	G	0.225361	0.0225188	1.41e-23	0.0142	0.0033	1.74e-05	10.0077	4.30303	7.66e-28	1.79e-27
rs9268516	6	32379489	T	C	0.648784	0.0239227	5.71e-162	0.0198	0.0036	3.47e-08	27.12	5.5	1.9e-169	4.73e-160
rs6932810	6	32380190	A	G	0.224699	0.0225213	1.92e-23	0.0142	0.0033	1.7e-05	9.97718	4.30303	1.05e-27	2.42e-27
rs968155	6	32380715	T	C	0.254743	0.0227101	3.36e-29	0.0126	0.0033	0.0001358	11.2172	3.81818	1.46e-32	5.62e-32
rs4502931	6	32380782	A	T	0.226684	0.0225171	7.71e-24	0.0142	0.0033	1.67e-05	10.0672	4.30303	4.1e-28	9.83e-28
rs968154	6	32380785	A	G	0.226709	0.022517	7.62e-24	0.0142	0.0033	1.68e-05	10.0683	4.30303	4.05e-28	9.72e-28
rs9268519	6	32380826	A	G	0.226712	0.022517	7.62e-24	0.0142	0.0033	1.7e-05	10.0685	4.30303	4.05e-28	9.71e-28
rs9268520	6	32380860	A	C	0.226635	0.0225168	7.88e-24	0.0142	0.0033	1.66e-05	10.0652	4.30303	4.19e-28	1e-27
rs9268521	6	32381374	C	G	0.679914	0.0242867	1.85e-172	0.03	0.0039	2.44e-14	27.9953	7.69231	7.98e-189	2.41e-180
rs7759742	6	32381736	A	T	0.218866	0.0225968	3.47e-22	0.0137	0.0033	3.54e-05	9.68571	4.15152	4.19e-26	8.15e-26
rs9268544	6	32385453	A	G	0.499125	0.0222401	1.51e-111	0.0291	0.0034	1.96e-17	22.4426	8.55882	5.85e-132	2.07e-126
rs4355646	6	32386554	T	C	0.428041	0.0218833	3.38e-85	0.0273	0.0034	4.22e-16	19.5602	8.02941	1.24e-102	1.4e-98
rs28633917	6	32386571	A	G	0.316866	0.0491164	1.11e-10	0.0454	0.0123	0.0002091	6.45133	3.69106	3.07e-13	1.72e-13
rs2395165	6	32388144	T	C	0.737641	0.034926	5.2e-99	0.0233	0.0039	2.01e-09	21.1201	5.97436	1.68e-108	3.77e-104
rs2395166	6	32388275	T	C	0.62756	0.0238463	1.23e-152	0.0187	0.0034	2.87e-08	26.3169	5.5	1.31e-159	1.41e-151
rs3135365	6	32389255	A	C	0.748853	0.0360277	5.85e-96	0.024	0.0039	1.05e-09	20.7855	6.15385	3.4e-106	5.83e-102
rs4496841	6	32389997	T	C	0.498621	0.0261808	7.19e-81	0.0205	0.0036	1.63e-08	19.0453	5.69444	1.73e-89	4.2e-86
rs9268568	6	32390904	A	G	0.5354	0.022307	2.69e-127	0.0284	0.0034	1.38e-16	24.0014	8.35294	4.57e-147	9.67e-141
rs2157332	6	32392661	T	C	0.535188	0.0222987	2.72e-127	0.0284	0.0034	1.38e-16	24.0009	8.35294	4.64e-147	9.8e-141
rs3135352	6	32392906	A	C	0.777554	0.0373415	2.69e-96	0.0244	0.0046	1.39e-07	20.8228	5.30435	3.38e-103	4.07e-99
rs3135350	6	32392981	T	C	0.777388	0.0373438	3.03e-96	0.0244	0.0046	1.56e-07	20.8171	5.30435	3.79e-103	4.54e-99
rs3129971	6	32393235	C	G	0.777426	0.0373419	2.9e-96	0.0244	0.0046	1.46e-07	20.8191	5.30435	3.64e-103	4.36e-99
rs9391861	6	32395000	A	C	0.319736	0.0491525	7.77e-11	0.0455	0.0122	0.0001924	6.50498	3.72951	1.85e-13	1.06e-13
rs3135344	6	32395036	T	C	0.629795	0.0240871	1.08e-150	0.0148	0.0035	2.96e-05	26.1466	4.22857	1.47e-157	4.45e-144
rs2187818	6	32395568	T	G	0.53515	0.0222954	2.61e-127	0.0283	0.0034	1.74e-16	24.0027	8.32353	6.07e-147	1.27e-140
rs9268579	6	32396450	A	G	0.535345	0.0222934	2e-127	0.0283	0.0034	1.99e-16	24.0136	8.32353	4.66e-147	9.84e-141
rs9268580	6	32396905	C	G	0.536308	0.0222945	7.28e-128	0.0284	0.0034	1.55e-16	24.0556	8.35294	1.22e-147	2.77e-141
rs9268581	6	32396930	A	G	0.676412	0.0242558	3.88e-171	0.0294	0.0039	8.53e-14	27.8866	7.53846	1.02e-186	2.4e-178
rs9268582	6	32396964	T	C	0.535345	0.0222934	2e-127	0.0284	0.0034	1.54e-16	24.0136	8.35294	3.4e-147	7.3e-141
rs3129852	6	32397784	A	G	0.790488	0.034858	7.48e-114	0.0149	0.0041	0.0003041	22.6774	3.63415	1.01e-118	9.61e-109
rs9268589	6	32398202	A	G	0.532555	0.0222968	4.41e-126	0.028	0.0034	3.25e-16	23.8848	8.23529	2.72e-145	4.66e-139
rs7774047	6	32398563	A	C	0.532709	0.0222955	3.61e-126	0.028	0.0034	3.12e-16	23.8931	8.23529	2.22e-145	3.85e-139
rs7756262	6	32398675	A	T	0.532765	0.0222957	3.42e-126	0.0279	0.0034	4.86e-16	23.8954	8.20588	2.88e-145	4.92e-139
rs3135341	6	32398748	A	C	0.790539	0.0348612	7.6e-114	0.0148	0.0041	0.0003134	22.6768	3.60976	1.02e-118	1.21e-108
rs4348358	6	32399092	A	G	0.533655	0.0223013	1.52e-126	0.0281	0.0034	2.78e-16	23.9293	8.26471	6.76e-146	1.25e-139
rs4321864	6	32399187	A	C	0.551494	0.022582	1e-131	0.0307	0.0035	3.92e-18	24.4218	8.77143	1.59e-153	7.23e-147
rs9268605	6	32399833	A	G	0.53271	0.0222955	3.61e-126	0.028	0.0034	3.12e-16	23.8932	8.23529	2.22e-145	3.85e-139
rs9268606	6	32400070	A	G	0.533027	0.0222973	2.69e-126	0.028	0.0034	3.27e-16	23.9055	8.23529	1.65e-145	2.9e-139
rs984778	6	32400088	T	C	0.563202	0.0258744	4.79e-105	0.0167	0.0035	1.85e-06	21.7668	4.77143	1.44e-109	3.65e-105
rs9268608	6	32400865	T	C	0.53271	0.0222955	3.61e-126	0.028	0.0034	3.49e-16	23.8932	8.23529	2.22e-145	3.85e-139
rs9268609	6	32401261	A	G	0.53271	0.0222955	3.61e-126	0.028	0.0034	3.46e-16	23.8932	8.23529	2.22e-145	3.85e-139
rs3135336	6	32401829	A	G	0.563156	0.0258745	4.99e-105	0.0167	0.0035	1.8e-06	21.7649	4.77143	1.49e-109	3.79e-105
rs1987305	6	32401996	T	G	0.533036	0.0222984	2.74e-126	0.028	0.0034	3.23e-16	23.9047	8.23529	1.68e-145	2.95e-139
rs3135334	6	32402686	T	C	0.79049	0.034858	7.48e-114	0.0148	0.0041	0.0003061	22.6774	3.60976	1e-118	1.19e-108
rs9268613	6	32402692	T	C	0.532712	0.0222955	3.61e-126	0.028	0.0034	3.27e-16	23.8933	8.23529	2.22e-145	3.84e-139
rs9268615	6	32402889	A	G	0.529419	0.0222486	3.72e-125	0.0277	0.0034	5.49e-16	23.7956	8.14706	5.97e-144	8.73e-138
rs3129865	6	32404048	C	G	0.777863	0.0373001	1.4e-96	0.0241	0.0046	1.47e-07	20.8542	5.23913	3.19e-103	3.86e-99
rs3129866	6	32404065	C	G	0.563219	0.0258753	4.81e-105	0.0165	0.0035	2.25e-06	21.7667	4.71429	1.92e-109	6.03e-105
rs4612206	6	32404093	T	C	0.532802	0.0222968	3.38e-126	0.0279	0.0034	4.4e-16	23.8959	8.20588	2.84e-145	4.86e-139
rs3129867	6	32404220	C	G	0.552006	0.0269128	1.72e-93	0.0176	0.0035	6.72e-07	20.5109	5.02857	2.11e-99	1.63e-95
rs2395175	6	32405026	A	G	0.753934	0.0253669	4.1e-194	0.0342	0.0043	1.43e-15	29.7212	7.95349	1.58e-211	7.14e-202
rs2395178	6	32405362	C	G	0.562866	0.0258738	6.3e-105	0.0167	0.0035	1.8e-06	21.7543	4.77143	1.87e-109	4.68e-105
rs9268634	6	32406530	A	G	0.532972	0.0222962	2.77e-126	0.028	0.0034	3.62e-16	23.9042	8.23529	1.7e-145	2.99e-139
rs9405035	6	32407068	A	G	0.319211	0.0491788	8.54e-11	0.0459	0.0122	0.0001674	6.49083	3.7623	1.85e-13	1.06e-13
rs14004	6	32407709	A	C	0.53264	0.0222896	3.34e-126	0.0268	0.0034	4.69e-15	23.8963	7.88235	8.71e-144	1.25e-137
rs9268657	6	32409656	A	G	0.53531	0.0222954	2.19e-127	0.0282	0.0034	2.58e-16	24.0099	8.29412	6.98e-147	1.45e-140
rs6931646	6	32409781	T	C	0.519006	0.0222302	1.48e-120	0.0204	0.0033	8.41e-10	23.3469	6.18182	1.5e-130	4.51e-125
rs9268658	6	32410716	A	G	0.519014	0.0222294	1.44e-120	0.0204	0.0033	7.54e-10	23.3481	6.18182	1.46e-130	4.4e-125
rs3129888	6	32411726	A	G	0.529554	0.0269821	9.25e-86	0.0152	0.0041	0.0002427	19.6261	3.70732	3.97e-89	7.93e-84
rs2239803	6	32411833	T	C	0.502451	0.0222037	2.24e-113	0.0206	0.0033	5.08e-10	22.6292	6.24242	9.22e-124	1.24e-118
rs4935354	6	32412398	T	C	0.262861	0.0224297	1.02e-31	0.0193	0.0034	9.11e-09	11.7193	5.67647	2.14e-39	1.73e-38
rs7194	6	32412480	A	G	0.265525	0.0224407	2.66e-32	0.0193	0.0034	9.58e-09	11.8323	5.67647	5.19e-40	4.48e-39
rs2213585	6	32413150	A	G	0.260105	0.0223807	3.19e-31	0.0193	0.0034	9.02e-09	11.6218	5.67647	7.22e-39	5.5e-38
rs2395182	6	32413317	T	G	0.529201	0.0268847	2.95e-86	0.0161	0.004	6.55e-05	19.6841	4.025	1.19e-89	2.34e-85
rs2227139	6	32413459	A	G	0.263922	0.0224265	5.69e-32	0.0193	0.0034	9.22e-09	11.7683	5.67647	1.16e-39	9.65e-39
rs3129889	6	32413545	A	G	0.775625	0.0373375	7.54e-96	0.0243	0.0046	1.74e-07	20.7734	5.28261	1.12e-102	1.27e-98
rs3763327	6	32413830	C	G	0.264314	0.0224361	4.91e-32	0.0195	0.0034	6.37e-09	11.7807	5.73529	7.17e-40	6.1e-39
rs9268668	6	32413889	A	C	0.259633	0.022461	6.63e-31	0.0208	0.0034	7.26e-10	11.5593	6.11765	1.4e-39	1.15e-38
rs7382085	6	32414420	A	G	0.529039	0.0268902	3.6e-86	0.0161	0.004	6.36e-05	19.674	4.025	1.47e-89	2.8e-85
rs9268673	6	32414433	T	C	0.530984	0.0222689	1.16e-125	0.0206	0.0033	5.32e-10	23.8442	6.24242	8.1e-136	4.53e-130
rs7382354	6	32414639	A	G	0.529565	0.0269	2.82e-86	0.0161	0.004	6.26e-05	19.6864	4.025	1.14e-89	2.24e-85
rs9268681	6	32415386	A	G	0.530638	0.022267	1.6e-125	0.0205	0.0033	7.81e-10	23.8307	6.21212	1.52e-135	8.22e-130
rs9268682	6	32415422	T	G	0.530656	0.0222669	1.57e-125	0.0204	0.0033	8.3e-10	23.8316	6.18182	2.03e-135	1.08e-129
rs9268684	6	32415457	A	G	0.530656	0.0222669	1.57e-125	0.0206	0.0033	6e-10	23.8316	6.24242	1.09e-135	5.99e-130
rs9268686	6	32415522	T	C	0.270981	0.0223705	8.98e-34	0.0192	0.0033	9.43e-09	12.1133	5.81818	6.51e-42	6.93e-41
rs9268687	6	32415540	T	G	0.530656	0.0222669	1.57e-125	0.0206	0.0033	5.67e-10	23.8316	6.24242	1.09e-135	5.99e-130
rs2894256	6	32415585	A	C	0.530656	0.0222669	1.57e-125	0.0206	0.0033	5.85e-10	23.8316	6.24242	1.09e-135	5.99e-130
rs9268759	6	32417704	T	C	0.53062	0.0222669	1.63e-125	0.0205	0.0033	6.38e-10	23.83	6.21212	1.54e-135	8.34e-130
rs6937696	6	32418018	T	C	0.216649	0.0237671	7.83e-20	0.0221	0.0035	1.76e-10	9.1155	6.31429	8.28e-28	1.92e-27
rs9268763	6	32418416	T	C	0.548207	0.0223366	5.14e-133	0.0285	0.0035	1.89e-16	24.543	8.14286	7.49e-152	2.79e-145
rs9268766	6	32418710	A	C	0.216649	0.0237671	7.83e-20	0.0221	0.0035	1.72e-10	9.1155	6.31429	8.28e-28	1.92e-27
rs9268768	6	32419291	T	C	0.53062	0.0222669	1.63e-125	0.0206	0.0033	6.17e-10	23.83	6.24242	1.13e-135	6.21e-130
rs6912728	6	32419547	T	G	0.53062	0.0222669	1.63e-125	0.0206	0.0033	6.05e-10	23.83	6.24242	1.13e-135	6.21e-130
rs7754768	6	32420179	T	C	0.270778	0.022371	1.01e-33	0.0193	0.0034	9.02e-09	12.104	5.67647	1.64e-41	1.67e-40
rs3129898	6	32422125	A	G	0.777358	0.0372357	8.72e-97	0.0242	0.0046	1.61e-07	20.8767	5.26087	1.66e-103	2.08e-99
rs9268808	6	32424176	T	G	0.531159	0.0222675	9.31e-126	0.0206	0.0033	6.81e-10	23.8536	6.24242	6.51e-136	3.68e-130
rs9268810	6	32424296	T	C	0.531182	0.0222674	9.06e-126	0.0206	0.0033	6.66e-10	23.8547	6.24242	6.34e-136	3.59e-130
rs9268811	6	32424370	T	G	0.531198	0.0222672	8.85e-126	0.0206	0.0033	7.11e-10	23.8556	6.24242	6.2e-136	3.52e-130
rs7743662	6	32425049	A	G	0.531433	0.022268	7.01e-126	0.0203	0.0033	1.15e-09	23.8653	6.15152	1.26e-135	6.89e-130
rs7744304	6	32425487	T	G	0.217581	0.023772	5.54e-20	0.022	0.0035	2.39e-10	9.15283	6.28571	6.39e-28	1.5e-27
rs7748310	6	32425605	A	G	0.531959	0.0222711	4.32e-126	0.0204	0.0033	8.84e-10	23.8856	6.18182	5.74e-136	3.27e-130
rs7748825	6	32425914	C	G	0.532229	0.0222715	3.27e-126	0.0203	0.0033	9.92e-10	23.8973	6.15152	5.96e-136	3.39e-130
rs148242149	6	32426019	T	C	-0.565828	0.0986644	9.76e-09	-0.0485	0.0139	0.0004822	-5.73487	-3.48921	7.07e-11	3.26e-11
rs9268831	6	32427748	T	C	0.43071	0.021856	1.89e-86	0.0235	0.0033	9.92e-13	19.7067	7.12121	2.05e-100	1.78e-96
rs9268833	6	32428062	T	C	0.689542	0.0228255	1.79e-200	0.0233	0.0035	5.36e-11	30.2093	6.65714	1.73e-210	6.92e-201
rs9268834	6	32428079	A	C	0.68954	0.0228257	1.81e-200	0.0233	0.0035	5.17e-11	30.2089	6.65714	1.75e-210	6.99e-201
rs9268835	6	32428115	A	G	0.68938	0.0228261	2.27e-200	0.0234	0.0035	4.3e-11	30.2014	6.68571	1.51e-210	6.08e-201
rs6923504	6	32428186	C	G	0.669956	0.0291751	1.09e-116	0.0158	0.0037	1.87e-05	22.9633	4.27027	1.02e-121	8.86e-114
rs6903608	6	32428285	T	C	0.670125	0.0291783	1.01e-116	0.0158	0.0037	1.74e-05	22.9666	4.27027	9.46e-122	8.28e-114
rs9268838	6	32428715	A	G	0.689491	0.0228256	1.92e-200	0.0233	0.0035	4.92e-11	30.2069	6.65714	1.86e-210	7.39e-201
rs6919855	6	32429011	T	C	0.670481	0.0291861	8.77e-117	0.0157	0.0037	2.14e-05	22.9726	4.24324	8.17e-122	9.35e-114
rs9268848	6	32429303	A	G	0.657266	0.0213117	1e-200	0.024	0.0033	5.33e-13	30.8406	7.27273	4.65e-222	7.4e-212
rs9268849	6	32429327	T	C	0.633656	0.0227787	2.64e-170	0.0239	0.0034	3.71e-12	27.8179	7.02941	3.02e-183	4.69e-175
rs9268864	6	32430326	A	T	0.633656	0.0227787	2.64e-170	0.024	0.0034	3.32e-12	27.8179	7.05882	2.13e-183	3.36e-175
rs7747529	6	32431124	A	G	0.633655	0.0227787	2.64e-170	0.0241	0.0034	2.75e-12	27.8179	7.08824	1.5e-183	2.41e-175
rs9268881	6	32431606	A	T	0.628589	0.0226422	1.25e-169	0.0169	0.0034	5.26e-07	27.7618	4.97059	1.6e-177	1.86e-164
rs9268888	6	32431867	T	G	0.629159	0.0226564	1.01e-169	0.0169	0.0034	5.77e-07	27.7696	4.97059	1.27e-177	1.53e-164
rs9268893	6	32431927	T	C	0.629368	0.0226546	7.35e-170	0.0212	0.0036	2.28e-09	27.781	5.88889	9.09e-178	4.44e-169
rs9268905	6	32432077	C	G	0.632688	0.0227824	9.75e-170	0.0241	0.0034	2.94e-12	27.7709	7.08824	5.36e-183	8.09e-175
rs9268912	6	32432509	A	C	0.629279	0.0226587	9.44e-170	0.0169	0.0034	5.9e-07	27.7721	4.97059	1.18e-177	1.44e-164
rs9268914	6	32432556	T	C	0.678145	0.0296933	1.91e-115	0.0152	0.0037	4.39e-05	22.8383	4.10811	2.1e-120	5.1e-112
rs9268923	6	32432835	T	C	0.633677	0.0227786	2.56e-170	0.0242	0.0034	2.43e-12	27.819	7.11765	1.02e-183	1.68e-175
rs2395185	6	32433167	T	G	0.633663	0.0227789	2.63e-170	0.0239	0.0034	4.15e-12	27.818	7.02941	3.02e-183	4.68e-175
rs9268965	6	32434240	A	G	0.633653	0.0227788	2.65e-170	0.0241	0.0034	2.81e-12	27.8177	7.08824	1.51e-183	2.42e-175
rs9268969	6	32434349	T	C	0.633941	0.0227755	1.67e-170	0.0241	0.0034	2.94e-12	27.8343	7.08824	9.56e-184	1.58e-175
rs9268970	6	32434361	A	C	0.633653	0.0227788	2.65e-170	0.0241	0.0034	2.83e-12	27.8177	7.08824	1.51e-183	2.42e-175
rs9391781	6	32434850	C	G	0.633774	0.0227843	2.75e-170	0.0241	0.0034	2.85e-12	27.8163	7.08824	1.56e-183	2.51e-175
rs9405108	6	32438648	T	C	0.6322	0.022855	2.04e-168	0.024	0.0034	3.13e-12	27.6613	7.05882	1.48e-181	1.89e-173
rs9391877	6	32438867	T	G	0.634028	0.0227838	1.99e-170	0.024	0.0034	3.24e-12	27.828	7.05882	1.61e-183	2.59e-175
rs9286790	6	32439828	A	G	0.633707	0.0227847	3.03e-170	0.0241	0.0035	3.24e-12	27.8128	6.88571	1.93e-182	2.72e-174
rs5026743	6	32439964	T	G	0.629324	0.0226625	1.02e-169	0.017	0.0034	5.02e-07	27.7694	5	1.28e-177	1.11e-164
rs9357149	6	32440743	T	C	0.312208	0.0494064	2.63e-10	0.0455	0.0123	0.0002059	6.31918	3.69919	7.6e-13	4.12e-13
rs9348886	6	32441008	T	C	0.633768	0.0227841	2.76e-170	0.024	0.0034	3.34e-12	27.8162	7.05882	2.22e-183	3.51e-175
rs12215261	6	32441150	T	C	0.633776	0.0227844	2.76e-170	0.024	0.0034	3.35e-12	27.8162	7.05882	2.23e-183	3.51e-175
rs9391879	6	32443172	T	C	0.36616	0.0220095	3.79e-62	0.0185	0.0033	1.97e-08	16.6365	5.60606	1.74e-70	4.68e-68
rs9378264	6	32443451	A	G	0.366159	0.0220095	3.8e-62	0.0185	0.0033	2.03e-08	16.6364	5.60606	1.74e-70	4.68e-68
rs12194148	6	32444198	T	G	0.366762	0.0220224	2.83e-62	0.0185	0.0033	2.03e-08	16.654	5.60606	1.29e-70	3.53e-68
rs28895255	6	32445079	T	C	0.365606	0.0220148	6.17e-62	0.0185	0.0033	2.04e-08	16.6073	5.60606	2.83e-70	7.45e-68
rs9405112	6	32445600	A	G	0.63416	0.0227865	1.85e-170	0.024	0.0034	3.51e-12	27.8305	7.05882	1.51e-183	2.43e-175
rs17203563	6	32446459	A	G	0.357502	0.0221951	2.27e-58	0.0185	0.0033	2.01e-08	16.1072	5.60606	1.11e-66	1.94e-64
rs29001568	6	32447341	A	G	0.366159	0.0220095	3.8e-62	0.0183	0.0033	2.84e-08	16.6364	5.54545	2.72e-70	7.16e-68
rs9269175	6	32447451	A	G	0.670026	0.0291788	1.1e-116	0.0157	0.0037	2.02e-05	22.9628	4.24324	1.04e-121	1.15e-113
rs35118762	6	32560631	T	C	0.853318	0.0246191	1e-200	0.0416	0.0042	3.46e-23	34.6608	9.90476	1.7e-291	1.1e-277
rs34928543	6	32560695	C	G	0.853318	0.0246191	1e-200	0.0416	0.0042	3.17e-23	34.6608	9.90476	1.7e-291	1.1e-277
rs28366296	6	32560727	A	C	0.639301	0.0228328	1.66e-172	0.0262	0.0036	1.93e-13	27.9992	7.27778	1.08e-186	2.53e-178
rs2760976	6	32560839	T	C	0.853318	0.0246191	1e-200	0.0288	0.0055	1.76e-07	34.6608	5.23636	2.94e-276	1.92e-249
rs28366302	6	32560934	C	G	0.639396	0.022812	7.23e-173	0.0255	0.0035	1.93e-13	28.0289	7.28571	4.35e-187	1.07e-178
rs28366313	6	32561186	A	G	0.636962	0.0228316	2.81e-171	0.0246	0.0036	1.19e-11	27.8983	6.83333	3.55e-183	5.46e-175
rs28366315	6	32561207	T	C	0.63742	0.0228409	2.2e-171	0.0247	0.0035	1.67e-12	27.907	7.05714	1.92e-184	3.44e-176
rs9270584	6	32561277	T	C	0.598105	0.0246671	7.1e-130	0.0207	0.0037	1.95e-08	24.2471	5.59459	5.11e-137	3.3e-131
rs34350244	6	32561465	T	C	0.854416	0.0246368	1e-200	0.0408	0.0042	2.75e-22	34.6805	9.71429	1.53e-290	8.86e-277
rs28366319	6	32561495	A	G	0.638444	0.0229894	9.66e-170	0.0256	0.0035	1.51e-13	27.7712	7.31429	3.56e-184	6.17e-176
rs35371668	6	32561638	T	C	0.853417	0.0246212	1e-200	0.0424	0.0044	2.94e-22	34.6619	9.63636	9.35e-290	4.93e-276
rs9270599	6	32561656	A	G	0.570318	0.0226094	2.14e-140	0.0192	0.0033	7.91e-09	25.2248	5.81818	3.25e-148	7.88e-142
rs34647096	6	32561681	A	G	0.853292	0.0246194	1e-200	0.0414	0.0042	4.94e-23	34.6593	9.85714	3.66e-291	2.29e-277
rs28366332	6	32561885	A	C	0.639136	0.0228151	1.1e-172	0.0239	0.0037	1.35e-10	28.0137	6.45946	1.34e-182	1.93e-174
rs28366341	6	32564784	C	G	0.424997	0.0223186	7.62e-81	0.0182	0.0034	6.49e-08	19.0423	5.35294	3.12e-88	6.55e-85
rs9270622	6	32565329	T	C	0.597908	0.0246662	8.45e-130	0.0207	0.0037	1.94e-08	24.24	5.59459	6.04e-137	3.86e-131
rs9270624	6	32565413	C	G	0.597517	0.0246674	1.28e-129	0.0208	0.0037	1.88e-08	24.2229	5.62162	6.82e-137	4.33e-131
rs9270650	6	32565854	T	C	0.597605	0.0246709	1.27e-129	0.0208	0.0037	1.83e-08	24.2231	5.62162	6.8e-137	4.32e-131
rs9270656	6	32566011	A	C	0.758649	0.0362076	1.77e-97	0.0223	0.0045	8.76e-07	20.9528	4.95556	5.44e-103	6.4e-99
rs9270664	6	32566149	A	G	0.541808	0.0219719	2.94e-134	0.021	0.0034	9.59e-10	24.6591	6.17647	6.46e-144	9.41e-138
rs2760985	6	32566398	A	G	0.856921	0.0246414	1e-200	0.0417	0.0042	2.52e-23	34.7757	9.92857	2.29e-293	1.86e-279
rs687308	6	32567256	T	C	0.851128	0.0246426	1e-200	0.0413	0.0042	6.78e-23	34.5389	9.83333	3.24e-289	1.6e-275
rs28752490	6	32567897	A	G	0.450818	0.0226723	5.59e-88	0.0166	0.0034	8.57e-07	19.8841	4.88235	1.7e-93	6.58e-90
rs9270805	6	32569556	A	T	0.598219	0.0246789	8.41e-130	0.0207	0.0037	2.24e-08	24.2401	5.59459	6.02e-137	3.85e-131
rs9270809	6	32569608	A	G	0.598089	0.0246698	7.69e-130	0.0207	0.0037	2.14e-08	24.2438	5.59459	5.53e-137	3.55e-131
rs477515	6	32569691	A	G	0.669397	0.0233896	3.85e-180	0.0254	0.0035	3.05e-13	28.6194	7.25714	4.81e-194	2.7e-185
rs9270813	6	32569790	T	C	0.597898	0.0246652	8.32e-130	0.0207	0.0037	2.14e-08	24.2405	5.59459	5.96e-137	3.81e-131
rs2516051	6	32570184	T	C	0.669427	0.023378	2.47e-180	0.026	0.0035	1.19e-13	28.6349	7.42857	3.77e-195	2.42e-186
rs9270850	6	32570717	A	G	0.597867	0.024665	8.53e-130	0.0207	0.0037	2.22e-08	24.2395	5.59459	6.11e-137	3.9e-131
rs556025	6	32570880	T	C	0.664454	0.0233534	4.59e-178	0.024	0.0035	4.89e-12	28.4521	6.85714	6.75e-190	2.31e-181
rs9270865	6	32571011	C	G	0.598523	0.0246669	4.69e-130	0.0207	0.0037	1.97e-08	24.2642	5.59459	3.42e-137	2.25e-131
rs9270866	6	32571043	A	G	0.602069	0.0247129	4.27e-131	0.0207	0.0037	1.97e-08	24.3625	5.59459	3.38e-138	2.5e-132
rs2647066	6	32571122	T	C	0.852965	0.0246182	1e-200	0.0414	0.0042	5.62e-23	34.6477	9.85714	5.45e-291	3.33e-277
rs9270874	6	32571227	A	G	0.598709	0.0246695	4.15e-130	0.0207	0.0037	2e-08	24.2692	5.59459	3.04e-137	2.01e-131
rs4380799	6	32571864	G	T	-0.354963	0.0312421	6.49e-30	-0.0131	0.0038	0.0004932	-11.3617	3.44737	8.98e-33	2.6e-19
rs585305	6	32572048	T	G	0.669333	0.0233912	4.41e-180	0.0255	0.0035	3.03e-13	28.6147	7.28571	3.86e-194	2.19e-185
rs34102154	6	32572106	A	G	-0.296352	0.0274845	4.16e-27	-0.021	0.0047	9.51e-06	-10.7825	-4.46809	7.83e-32	2.79e-31
rs585669	6	32572113	A	G	0.358828	0.0220513	1.55e-59	0.0127	0.0033	0.0001306	16.2724	3.84848	1.95e-62	2.09e-60
rs9270908	6	32572148	A	G	0.603817	0.0246988	5.38e-132	0.0208	0.0037	1.8e-08	24.4472	5.62162	3.45e-139	2.87e-133
rs9270911	6	32572202	T	C	0.647219	0.021103	1e-200	0.0276	0.0034	1.84e-16	30.6695	8.11765	1.13e-224	2.46e-214
rs9270915	6	32572290	A	G	0.59812	0.0246721	7.89e-130	0.0342	0.0039	5.01e-18	24.2428	8.76923	1.38e-151	4.99e-145
rs9270921	6	32572326	T	C	0.597828	0.0246646	8.77e-130	0.0212	0.0037	1e-08	24.2383	5.72973	1.55e-137	1.06e-131
rs9270926	6	32572435	A	C	0.597828	0.0246689	9.73e-130	0.0188	0.0037	2.77e-07	24.2341	5.08108	1.81e-135	6.59e-129
rs9270928	6	32572461	T	G	0.758261	0.0362075	2.21e-97	0.0223	0.0045	8.31e-07	20.9421	4.95556	6.76e-103	7.86e-99
rs9270934	6	32572695	C	G	0.597967	0.0246697	8.67e-130	0.0207	0.0037	1.95e-08	24.2389	5.59459	6.19e-137	3.95e-131
rs9270970	6	32573574	T	C	0.59777	0.0246639	9.14e-130	0.0208	0.0037	1.78e-08	24.2366	5.62162	4.94e-137	3.19e-131
rs2760994	6	32574308	T	C	0.59931	0.0232158	6.05e-147	0.0213	0.0033	1.9e-10	25.8147	6.45455	1.37e-157	1.01e-150
rs2760995	6	32574358	A	G	-0.472125	0.0343398	5.19e-43	-0.0182	0.0042	1.31e-05	-13.7486	-4.33333	1.33e-47	2.67e-46
rs9270999	6	32574438	A	G	0.597825	0.0246672	9.38e-130	0.0207	0.0037	1.98e-08	24.2356	5.59459	6.69e-137	4.25e-131
rs7760841	6	32574868	T	C	0.85548	0.0247022	1e-200	0.044	0.0045	8.99e-23	34.6317	9.77778	3.12e-290	1.74e-276
rs139957660	6	32574983	A	G	-0.54475	0.0448114	5.3e-34	-0.0371	0.0089	2.77e-05	-12.1565	-4.16854	3.54e-38	2.5e-37
rs9271055	6	32575369	T	G	0.758288	0.0362022	2.05e-97	0.0223	0.0045	8.52e-07	20.9459	4.95556	6.25e-103	7.3e-99
rs4713555	6	32575524	T	G	-0.29997	0.0259386	6.23e-31	-0.0163	0.0037	1.22e-05	-11.5646	-4.40541	1.29e-35	6.89e-35
rs9271062	6	32575575	A	T	0.75758	0.0362014	3.05e-97	0.0223	0.0045	8.38e-07	20.9268	4.95556	9.22e-103	1.06e-98
rs9271073	6	32575803	T	G	0.597766	0.0246649	9.4e-130	0.0207	0.0037	2.02e-08	24.2355	5.59459	6.71e-137	4.26e-131
rs9271076	6	32575873	A	G	0.597841	0.0246653	8.83e-130	0.0207	0.0037	2.24e-08	24.2381	5.59459	6.31e-137	4.02e-131
rs9271078	6	32575930	T	C	0.597755	0.0246635	9.2e-130	0.0207	0.0037	2.04e-08	24.2364	5.59459	6.57e-137	4.18e-131
rs482044	6	32576064	C	G	0.405498	0.0225965	5.23e-72	0.0153	0.0034	5.91e-06	17.9452	4.5	1.29e-76	7.07e-74
rs481139	6	32576145	A	C	0.449336	0.0226688	1.93e-87	0.0204	0.0036	1.63e-08	19.8218	5.66667	6.85e-96	3.51e-92
rs9271101	6	32576493	T	C	0.598481	0.0246741	5.79e-130	0.0208	0.0037	1.83e-08	24.2554	5.62162	3.18e-137	2.1e-131
rs647035	6	32576626	A	G	0.382079	0.0220253	2.07e-67	0.0175	0.0034	3.64e-07	17.3473	5.14706	3e-74	1.25e-71
rs9271108	6	32576633	A	G	0.597491	0.0246717	1.45e-129	0.0206	0.0037	2.63e-08	24.2177	5.56757	1.35e-136	8.26e-131
rs9271144	6	32577220	A	G	0.598076	0.0246699	7.82e-130	0.0208	0.0037	1.84e-08	24.2431	5.62162	4.24e-137	2.76e-131
rs536810	6	32577497	T	C	0.382189	0.0220227	1.83e-67	0.0169	0.0034	4.92e-07	17.3543	4.97059	1.01e-73	3.95e-71
rs9271155	6	32577586	A	G	0.758289	0.0362022	2.04e-97	0.0222	0.0045	9.85e-07	20.9459	4.93333	7.62e-103	8.81e-99
rs9271162	6	32577715	T	G	0.597732	0.0246646	9.66e-130	0.0208	0.0037	1.83e-08	24.2344	5.62162	5.21e-137	3.35e-131
rs9271163	6	32577733	T	C	0.597907	0.0246659	8.39e-130	0.0208	0.0037	1.77e-08	24.2402	5.62162	4.54e-137	2.95e-131
rs9271164	6	32577784	T	C	0.597747	0.0246635	9.27e-130	0.0209	0.0037	1.51e-08	24.2361	5.64865	3.79e-137	2.48e-131
rs673002	6	32577814	C	G	0.382488	0.0220255	1.5e-67	0.0219	0.0037	3.65e-09	17.3657	5.91892	5.91e-77	3.36e-74
rs9271172	6	32577975	T	C	0.597138	0.0246633	1.68e-129	0.0208	0.0037	1.78e-08	24.2116	5.62162	8.89e-137	5.57e-131
rs532098	6	32578052	A	G	0.39384	0.0219157	3.31e-72	0.0131	0.0033	7.65e-05	17.9707	3.9697	4.84e-75	2.2e-72
rs9271178	6	32578191	T	C	0.597747	0.0246635	9.27e-130	0.0207	0.0037	1.97e-08	24.2361	5.59459	6.62e-137	4.21e-131
rs9271192	6	32578530	A	C	0.600778	0.0246808	7.06e-131	0.0208	0.0037	1.92e-08	24.3419	5.62162	4.15e-138	3.04e-132
rs3997869	6	32578632	T	C	0.45723	0.0221647	1.51e-94	0.0245	0.0037	4.84e-11	20.6287	6.62162	1.24e-106	2.23e-102
rs9271198	6	32578726	A	G	0.597747	0.0246635	9.27e-130	0.0208	0.0037	1.89e-08	24.2361	5.62162	5e-137	3.23e-131
rs9271200	6	32578756	T	C	0.597755	0.0246635	9.2e-130	0.0208	0.0037	1.84e-08	24.2364	5.62162	4.97e-137	3.21e-131
rs504594	6	32578772	A	C	0.856613	0.0246529	1e-200	0.0418	0.0042	2.28e-23	34.7469	9.95238	4.29e-293	3.38e-279
rs9271201	6	32578818	A	C	0.596952	0.0246563	1.71e-129	0.0208	0.0037	1.89e-08	24.2109	5.62162	9.04e-137	5.66e-131
rs9271205	6	32578941	A	G	0.598045	0.0246667	7.45e-130	0.0208	0.0037	1.92e-08	24.245	5.62162	4.06e-137	2.65e-131
rs502803	6	32578958	A	G	0.393691	0.0219186	3.9e-72	0.0131	0.0033	7.18e-05	17.9615	3.9697	5.67e-75	2.56e-72
rs9271209	6	32579035	A	G	0.597924	0.024663	7.69e-130	0.0208	0.0037	1.66e-08	24.2438	5.62162	4.18e-137	2.72e-131
rs13208027	6	32579743	A	T	0.394222	0.0219658	5.06e-72	0.0131	0.0033	7.41e-05	17.9471	3.9697	7.28e-75	3.25e-72
rs12527255	6	32579868	T	G	0.394124	0.0219212	2.84e-72	0.0131	0.0033	7.48e-05	17.9791	3.9697	4.18e-75	1.92e-72
rs3104419	6	32580136	T	C	0.393849	0.0219158	3.29e-72	0.0131	0.0033	7.3e-05	17.971	3.9697	4.81e-75	2.19e-72
rs9271255	6	32580357	T	C	0.597766	0.0246637	9.14e-130	0.0207	0.0037	1.93e-08	24.2367	5.59459	6.53e-137	4.15e-131
rs3997871	6	32580456	A	G	0.59792	0.0246732	9.84e-130	0.0208	0.0037	1.89e-08	24.2336	5.62162	5.31e-137	3.41e-131
rs7449585	6	32580591	C	G	0.457173	0.0221627	1.54e-94	0.0245	0.0037	4.42e-11	20.628	6.62162	1.25e-106	2.26e-102
rs3997872	6	32580617	A	T	0.856668	0.0246529	1e-200	0.0417	0.0042	2.61e-23	34.7492	9.92857	5.7e-293	4.42e-279
rs2395515	6	32580637	T	C	0.758304	0.0362026	2.03e-97	0.0224	0.0045	7.54e-07	20.9461	4.97778	5.1e-103	6.02e-99
rs3997873	6	32580723	T	G	0.781452	0.0373557	3.58e-97	0.0232	0.0046	4.93e-07	20.9192	5.04348	4.9e-103	5.79e-99
rs3129749	6	32581333	A	G	0.758311	0.0362028	2.03e-97	0.0224	0.0045	7.77e-07	20.9462	4.97778	5.1e-103	6.01e-99
rs3129750	6	32581515	A	G	0.758051	0.0362003	2.29e-97	0.0223	0.0045	7.93e-07	20.9405	4.95556	6.99e-103	8.11e-99
rs522308	6	32581922	T	C	0.671256	0.0234002	5.71e-181	0.0252	0.0035	4.22e-13	28.6859	7.2	1.51e-194	9.01e-186
rs521539	6	32581973	A	G	0.649979	0.0225679	2.08e-182	0.0389	0.004	3.59e-22	28.801	9.725	9.59e-210	3.5e-200
rs62406299	6	32582558	C	G	-0.544724	0.0448035	5.2e-34	-0.0356	0.0074	1.57e-06	-12.1581	-4.81081	1.04e-39	8.67e-39
rs34656207	6	32582601	T	C	0.408826	0.0220129	5.41e-77	0.0197	0.0035	2e-08	18.5721	5.62857	2.1e-85	3.18e-82
rs13204736	6	32582603	A	G	0.408826	0.0220129	5.41e-77	0.0217	0.0036	1.22e-09	18.5721	6.02778	8.03e-87	1.43e-83
rs62406300	6	32582772	A	G	-0.551484	0.0452141	3.22e-34	-0.0356	0.0074	1.52e-06	-12.1972	-4.81081	6.34e-40	5.43e-39
rs6931044	6	32583194	T	G	0.287593	0.0226855	7.9e-37	0.0113	0.0033	0.0007219	12.6774	3.42424	3.22e-39	2.55e-38
rs34850435	6	32583299	T	C	0.280422	0.0227791	7.95e-35	0.0114	0.0033	0.0006506	12.3105	3.45455	2.51e-37	1.62e-36
rs6941972	6	32583529	A	G	0.649012	0.022718	1.67e-179	0.0408	0.0046	3.48e-19	28.5682	8.86957	4.03e-202	5.93e-193
rs9271348	6	32583742	A	G	0.660687	0.0307919	3.97e-102	0.0176	0.0036	9.88e-07	21.4565	4.88889	3.17e-107	6.12e-103
rs113468765	6	32583749	T	G	-0.544691	0.0448036	5.25e-34	-0.0354	0.0074	1.71e-06	-12.1573	-4.78378	1.22e-39	1.01e-38
rs1846190	6	32583813	A	G	0.526864	0.0225664	1.47e-120	0.0185	0.0036	3.49e-07	23.3473	5.13889	5.01e-126	8.82e-121
rs9271354	6	32584066	T	C	0.781425	0.0373564	3.67e-97	0.0231	0.0046	5.2e-07	20.9181	5.02174	6.09e-103	7.12e-99
rs34028938	6	32584346	A	C	0.280063	0.022781	9.79e-35	0.0115	0.0033	0.0005406	12.2937	3.48485	2.62e-37	1.68e-36
rs73730372	6	32584581	T	C	-0.335248	0.0356419	5.15e-21	-0.029	0.0056	1.8e-07	-9.40601	-5.17857	7.24e-27	1.52e-26
rs113177970	6	32584749	T	C	-0.544706	0.0448038	5.23e-34	-0.0357	0.0074	1.46e-06	-12.1576	-4.82432	9.68e-40	8.12e-39
rs3129761	6	32585504	C	G	0.671596	0.0212728	1e-200	0.0305	0.0033	4.4e-20	31.5706	9.24242	2.69e-243	5.42e-232
rs62406306	6	32585520	A	T	-0.544149	0.0447996	6e-34	-0.0357	0.0074	1.47e-06	-12.1463	-4.82432	1.12e-39	9.29e-39
rs3129762	6	32585755	A	T	0.781425	0.0373564	3.67e-97	0.0231	0.0046	5.11e-07	20.9181	5.02174	6.09e-103	7.12e-99
rs11751024	6	32586236	A	C	-0.454951	0.0231938	1.15e-85	-0.0189	0.0034	2.06e-08	-19.6152	-5.55882	9.74e-94	3.88e-90
rs1281933	6	32586507	T	C	-0.549654	0.0445782	6.24e-35	-0.0338	0.0073	3.77e-06	-12.3301	-4.63014	3.23e-40	2.85e-39
rs9271363	6	32586732	C	G	0.52603	0.0283798	1.07e-76	0.0196	0.0043	6.49e-06	18.5354	4.55814	2.26e-81	2.14e-78
rs13191810	6	32586831	T	C	-0.312872	0.0260748	3.6e-33	-0.0127	0.0036	0.0003828	-11.999	-3.52778	7.26e-36	3.98e-35
rs9271366	6	32586854	A	G	0.781426	0.0373564	3.66e-97	0.023	0.0046	5.7e-07	20.9181	5	7.39e-103	8.56e-99
rs9271367	6	32586908	A	G	0.548497	0.0228303	1.52e-127	0.0191	0.0036	1.44e-07	24.025	5.30556	1.77e-133	7.5e-128
rs9271375	6	32587067	A	G	0.581822	0.0213389	1.08e-163	0.0221	0.0033	2.27e-11	27.2658	6.69697	4.27e-175	2.51e-167
rs28383312	6	32587090	T	C	0.433362	0.0223246	6.13e-84	0.0167	0.0034	6.97e-07	19.4119	4.91176	1.13e-89	2.81e-86
rs28533694	6	32587235	T	C	-0.4162	0.022734	7.22e-75	-0.0167	0.0037	5.78e-06	-18.3074	-4.51351	1.92e-79	1.46e-76
rs111294540	6	32587359	A	C	-0.538264	0.0449196	4.37e-33	-0.0356	0.0074	1.51e-06	-11.9828	-4.81081	9.24e-39	6.95e-38
rs34116693	6	32587603	T	C	-0.544706	0.0448038	5.23e-34	-0.0356	0.0074	1.55e-06	-12.1576	-4.81081	1.04e-39	8.72e-39
rs9271411	6	32587661	A	G	0.624713	0.0227465	4.71e-166	0.0255	0.0035	1.83e-13	27.4641	7.28571	2.06e-180	2.29e-172
rs35390996	6	32587663	A	G	-0.544707	0.0448037	5.23e-34	-0.0357	0.0074	1.49e-06	-12.1576	-4.82432	9.68e-40	8.11e-39
rs9271413	6	32587768	A	G	0.781433	0.0373568	3.67e-97	0.0232	0.0046	4.77e-07	20.9181	5.04348	5.01e-103	5.92e-99
rs9271414	6	32587782	T	C	0.575262	0.0222459	1.92e-147	0.0166	0.0035	2.02e-06	25.8592	4.74286	3.92e-154	1.85e-143
rs116300229	6	32587808	A	G	-0.544901	0.0448299	5.41e-34	-0.0414	0.0088	2.28e-06	-12.1549	-4.70455	1.94e-39	1.57e-38
rs9271423	6	32587897	T	G	0.781796	0.0373704	3.51e-97	0.0232	0.0046	4.7e-07	20.9202	5.04348	4.8e-103	5.68e-99
rs80257164	6	32587967	A	C	-0.544707	0.0448037	5.23e-34	-0.0356	0.0074	1.57e-06	-12.1576	-4.81081	1.04e-39	8.71e-39
rs9271470	6	32588662	T	C	0.623845	0.0227252	6.64e-166	0.0255	0.0035	1.87e-13	27.4517	7.28571	2.88e-180	3.14e-172
rs9271483	6	32588882	T	G	0.575469	0.0222369	1.15e-147	0.0166	0.0035	1.95e-06	25.879	4.74286	2.28e-154	1.17e-143
rs9271487	6	32588985	T	G	0.575255	0.0222388	1.56e-147	0.0168	0.0035	1.62e-06	25.8672	4.8	3.16e-154	8.56e-144
rs9271488	6	32589000	T	G	0.624812	0.0227238	1.96e-166	0.0255	0.0035	1.95e-13	27.4959	7.28571	8.74e-181	1.01e-172
rs9271502	6	32589305	A	G	0.436346	0.0220142	1.96e-87	0.0124	0.0036	0.0006617	19.8211	3.44444	6.84e-91	1.93e-84
rs9271503	6	32589326	A	C	0.623438	0.0227693	4.66e-165	0.0247	0.0036	3.89e-12	27.3806	6.86111	2.92e-177	2.23e-169
rs9271511	6	32589483	A	G	0.625122	0.0227334	1.86e-166	0.0255	0.0035	1.95e-13	27.498	7.28571	8.28e-181	9.62e-173
rs9271544	6	32590120	A	C	0.624377	0.0227193	2.87e-166	0.0255	0.0035	1.83e-13	27.4822	7.28571	1.27e-180	1.44e-172
rs35786457	6	32590165	A	G	-0.544528	0.0448019	5.45e-34	-0.0356	0.0074	1.57e-06	-12.1541	-4.81081	1.09e-39	9.08e-39
rs35947801	6	32590187	A	T	-0.544533	0.0448019	5.45e-34	-0.0356	0.0074	1.55e-06	-12.1542	-4.81081	1.09e-39	9.07e-39
rs9271568	6	32590463	A	G	0.624764	0.0227171	1.66e-166	0.024	0.0037	5.69e-11	27.5019	6.48649	9.34e-177	6.7e-169
rs9271585	6	32590879	A	C	0.625235	0.0227281	1.36e-166	0.0254	0.0035	2.35e-13	27.5093	7.25714	8.55e-181	9.92e-173
rs9271586	6	32590899	T	G	0.333118	0.0220858	2.1e-51	0.0194	0.0033	3.83e-09	15.0829	5.87879	2.02e-60	1.72e-58
rs9271589	6	32591128	A	G	0.62203	0.0227233	5.57e-165	0.0255	0.0035	1.71e-13	27.3741	7.28571	2.33e-179	2.28e-171
rs9271592	6	32591173	T	C	0.624614	0.0227202	2.21e-166	0.0255	0.0035	1.81e-13	27.4916	7.28571	9.84e-181	1.13e-172
rs34967069	6	32591248	T	C	-0.331506	0.0366311	1.43e-19	-0.0415	0.0084	7.22e-07	-9.04985	-4.94048	7.53e-25	1.29e-24
rs9271605	6	32591448	A	G	0.624339	0.0227192	2.99e-166	0.0255	0.0035	1.99e-13	27.4807	7.28571	1.32e-180	1.5e-172
rs112953812	6	32591500	A	G	-0.544696	0.0448348	5.81e-34	-0.0357	0.0074	1.51e-06	-12.149	-4.82432	1.08e-39	9e-39
rs73728618	6	32591567	A	T	-0.331506	0.0366311	1.43e-19	-0.0313	0.0057	5.02e-08	-9.04985	-5.49123	6.71e-26	1.28e-25
rs114076271	6	32591717	A	G	-0.54433	0.0447994	5.71e-34	-0.0358	0.0074	1.47e-06	-12.1504	-4.83784	9.84e-40	8.24e-39
rs9271622	6	32591845	A	G	0.524237	0.0279658	2.1e-78	0.0198	0.0039	4.69e-07	18.7456	5.07692	7.53e-85	1.07e-81
rs566952760	6	32592793	T	C	-0.544356	0.0447996	5.67e-34	-0.0396	0.0101	8.31e-05	-12.1509	-3.92079	1.44e-37	9.53e-37
rs28383322	6	32592796	T	C	-0.349841	0.0310917	2.27e-29	-0.0176	0.0041	2.06e-05	-11.2519	-4.29268	9e-34	3.94e-33
rs9271693	6	32593033	T	C	0.625226	0.0227114	7.87e-167	0.0253	0.0035	2.77e-13	27.5292	7.22857	7.03e-181	8.23e-173
rs78390183	6	32593040	T	C	-0.544356	0.0447996	5.67e-34	-0.036	0.0075	1.52e-06	-12.1509	-4.8	1.2e-39	9.99e-39
rs34720986	6	32593270	C	G	-0.331662	0.036644	1.42e-19	-0.0314	0.0058	4.94e-08	-9.05092	-5.41379	9.36e-26	1.75e-25
rs560607175	6	32593316	A	C	-0.331506	0.0366311	1.43e-19	-0.0303	0.0083	0.0002509	-9.04985	-3.6506	1.77e-22	2.38e-22
rs9271707	6	32593356	T	C	-0.229826	0.0224084	1.11e-24	-0.0123	0.0033	0.0002141	-10.2562	-3.72727	8.05e-28	1.87e-27
rs9271720	6	32593507	A	G	-0.221782	0.0224345	4.8e-23	-0.0118	0.0033	0.0003895	-9.88576	-3.57576	7.18e-26	1.36e-25
rs34518860	6	32594103	A	G	-0.329562	0.0366307	2.32e-19	-0.0314	0.0058	5.27e-08	-8.99688	-5.41379	1.61e-25	2.95e-25
rs9271769	6	32594217	T	G	0.625952	0.0227699	2.29e-166	0.0258	0.0035	1.16e-13	27.4903	7.37143	3.67e-181	4.45e-173
rs9271770	6	32594248	A	G	0.51814	0.0279512	1.03e-76	0.0187	0.0043	1.24e-05	18.5373	4.34884	1.15e-80	1e-77
rs75237145	6	32594295	T	G	-0.220799	0.0224235	7.08e-23	-0.0127	0.0033	0.0001455	-9.84677	-3.84848	3.16e-26	6.23e-26
rs9271775	6	32594328	T	C	0.528597	0.0284168	3.12e-77	0.0202	0.0043	2.75e-06	18.6016	4.69767	2.24e-82	2.38e-79
rs116518618	6	32594998	T	C	-0.333458	0.0368094	1.32e-19	-0.0353	0.0076	3.81e-06	-9.05904	-4.64474	2.47e-24	4e-24
rs3129768	6	32595083	T	G	0.525918	0.0279739	7.51e-79	0.0182	0.0043	2.04e-05	18.8003	4.23256	2.49e-82	2.63e-79
rs3104389	6	32595097	A	C	0.6249	0.0227164	1.38e-166	0.026	0.0035	7.26e-14	27.5088	7.42857	1.13e-181	1.46e-173
rs9271853	6	32595117	T	C	0.624252	0.022721	3.52e-166	0.0219	0.0035	3.07e-10	27.4747	6.25714	2.83e-175	1.71e-167
rs9271889	6	32595747	A	G	-0.221939	0.0224228	4.25e-23	-0.0118	0.0033	0.0003456	-9.89792	-3.57576	6.35e-26	1.21e-25
rs9271891	6	32595783	T	G	-0.221836	0.022422	4.44e-23	-0.0117	0.0033	0.0004224	-9.89368	-3.54545	7.58e-26	1.44e-25
rs35879651	6	32595857	T	C	-0.544278	0.0448049	5.9e-34	-0.0361	0.0075	1.77e-06	-12.1477	-4.81333	1.16e-39	9.68e-39
rs9271893	6	32595859	T	G	-0.222046	0.0224211	4.02e-23	-0.0119	0.0033	0.0003268	-9.90344	-3.60606	5.25e-26	1.01e-25
rs9271896	6	32595907	A	G	-0.221979	0.0224335	4.38e-23	-0.0118	0.0033	0.0003462	-9.89498	-3.57576	6.54e-26	1.25e-25
rs9271897	6	32595954	A	G	-0.222212	0.0224358	3.99e-23	-0.0119	0.0033	0.0003259	-9.90435	-3.60606	5.2e-26	1e-25
rs115826298	6	32596985	A	G	-0.541711	0.0451019	3.12e-33	-0.0356	0.0075	1.78e-06	-12.0108	-4.74667	9.26e-39	6.97e-38
rs9271945	6	32597034	A	G	-0.220742	0.0225032	1.03e-22	-0.012	0.0033	0.0003048	-9.80936	-3.63636	1.18e-25	2.2e-25
rs146668528	6	32598028	T	C	-0.544156	0.0448054	6.11e-34	-0.0434	0.0105	3.27e-05	-12.1449	-4.13333	4.95e-38	3.44e-37
rs151002495	6	32598680	A	G	-0.543593	0.0449863	1.29e-33	-0.0358	0.0074	1.51e-06	-12.0835	-4.83784	2.27e-39	1.83e-38
rs34061722	6	32599337	T	C	-0.425096	0.0247216	2.88e-66	-0.0212	0.0039	4.17e-08	-17.1953	-5.4359	4.61e-74	1.87e-71
rs9272064	6	32599338	T	C	-0.222737	0.0224274	3.04e-23	-0.0119	0.0033	0.0003091	-9.93147	-3.60606	3.95e-26	7.7e-26
rs9272105	6	32599999	A	G	-0.261005	0.022484	3.73e-31	-0.0115	0.0033	0.0004954	-11.6085	-3.48485	8.88e-34	3.89e-33
rs35656734	6	32600153	T	C	-0.405433	0.0228858	3.18e-70	-0.0193	0.0038	2.94e-07	-17.7155	-5.07895	8.35e-77	4.66e-74
rs9272109	6	32600253	T	G	-0.221977	0.0224192	4.11e-23	-0.0115	0.0033	0.00053	-9.9012	-3.48485	9.19e-26	1.72e-25
rs9272117	6	32600411	T	C	-0.221891	0.0224254	4.39e-23	-0.0119	0.0033	0.0003329	-9.89463	-3.60606	5.74e-26	1.1e-25
rs9272118	6	32600448	T	C	-0.261418	0.0224899	3.12e-31	-0.0112	0.0033	0.0006627	-11.6238	-3.39394	1.18e-33	5.1e-33
rs9272131	6	32600671	T	C	1.00546	0.026298	1e-200	0.0271	0.0065	2.65e-05	38.2333	4.16923	0	1.05e-292
rs9272218	6	32602238	T	C	-0.261461	0.0224885	3.03e-31	-0.0113	0.0033	0.000619	-11.6264	-3.42424	9.81e-34	4.28e-33
rs17211510	6	32602430	A	C	-0.42312	0.0247205	1.12e-65	-0.0215	0.0039	3.52e-08	-17.1162	-5.51282	1e-73	3.93e-71
rs17211580	6	32602754	A	G	-0.425056	0.0247237	3.04e-66	-0.0215	0.0039	3.49e-08	-17.1922	-5.51282	2.71e-74	1.13e-71
rs9272254	6	32603098	T	C	-0.261224	0.0224892	3.44e-31	-0.0113	0.0033	0.0006122	-11.6155	-3.42424	1.11e-33	4.82e-33
rs62404084	6	32603321	T	C	-0.480885	0.0258454	2.86e-77	-0.0194	0.0042	3.38e-06	-18.6062	-4.61905	3.85e-82	3.99e-79
rs3129774	6	32603825	T	C	0.529147	0.0217091	3.19e-131	0.0224	0.0035	8.91e-11	24.3744	6.4	5.65e-142	6.54e-136
rs9273008	6	32611572	A	T	0.625381	0.0227381	1.59e-166	0.0243	0.0037	7.95e-11	27.5037	6.56757	3.44e-177	2.6e-169
rs5002178	6	32611590	A	G	0.560619	0.0233066	7.57e-128	0.0226	0.0035	1e-10	24.0541	6.45714	6.32e-139	5.1e-133
rs9273044	6	32611971	C	G	0.624301	0.0227303	4.52e-166	0.0198	0.0041	1.05e-06	27.4656	4.82927	8.99e-174	1.36e-160
rs9461787	6	32612084	G	A	-0.556925	0.0505932	3.5e-28	-0.03	0.0063	1.54e-06	-11.0079	4.7619	5.56e-34	4.15e-16
rs9273068	6	32612214	A	T	0.118999	0.0248669	1.71e-06	0.0231	0.0037	6.01e-10	4.78544	6.24324	1.28e-11	6.28e-12
rs9273078	6	32612309	A	T	0.639054	0.0217595	1.37e-189	0.0222	0.0037	2.74e-09	29.369	6	1.42e-198	1.45e-187
rs9273081	6	32612336	A	G	0.640033	0.0217536	2.88e-190	0.0255	0.0035	3.79e-13	29.4219	7.28571	4.5e-204	8.36e-195
rs9273082	6	32612339	T	C	0.639306	0.021759	9.53e-190	0.0247	0.0037	1.39e-11	29.3812	6.67568	3.06e-200	3.6e-191
rs17843573	6	32615400	T	C	0.639802	0.0217585	4.79e-190	0.0286	0.0034	3.11e-17	29.4047	8.41176	4.5e-210	1.71e-200
rs17843575	6	32615427	T	C	0.640745	0.0217603	1.44e-190	0.0281	0.0034	6.93e-17	29.4456	8.26471	8.99e-210	3.3e-200
rs17612576	6	32615458	A	G	0.640311	0.0217541	2.01e-190	0.0289	0.0034	2.51e-17	29.434	8.5	6.18e-211	2.6e-201
rs17612583	6	32615470	A	G	0.640572	0.0217597	1.77e-190	0.0276	0.0037	1.21e-13	29.4385	7.45946	3.12e-205	6.65e-196
rs17843577	6	32615510	T	C	0.640159	0.0217527	2.34e-190	0.0278	0.0034	2.27e-16	29.4289	8.17647	4.51e-209	1.52e-199
rs17612590	6	32615578	A	G	0.640493	0.0217516	1.42e-190	0.0268	0.0034	5e-15	29.4458	7.88235	1.18e-207	3.35e-198
rs17612633	6	32615710	C	G	0.64111	0.0217633	9.86e-191	0.0287	0.0034	2.37e-17	29.4583	8.44118	6.47e-211	2.72e-201
rs17843604	6	32620283	T	C	0.647744	0.0211572	1e-200	0.0275	0.0034	2.99e-16	30.6158	8.08824	8.4e-224	1.65e-213
rs17612788	6	32620344	A	G	0.641486	0.0217706	7.93e-191	0.0285	0.0034	4.12e-17	29.4657	8.38235	1.11e-210	4.54e-201
rs17612802	6	32620359	T	C	0.639904	0.0217813	1.03e-189	0.0287	0.0034	3.72e-17	29.3786	8.44118	6.6e-210	2.46e-200
rs2858877	6	32620549	A	C	0.757921	0.0236262	1e-200	0.0436	0.0049	2.69e-19	32.0797	8.89796	3.47e-248	1.25e-236
rs17612852	6	32620572	A	G	0.605521	0.0266828	5.21e-114	0.0296	0.0038	8.22e-15	22.6933	7.78947	4.39e-131	1.41e-125
rs77062257	6	32620764	T	A	-0.554497	0.0505676	5.6e-28	-0.0428	0.0043	1.08e-23	-10.9655	9.95349	1.19e-46	1.84e-09
rs9273329	6	32623242	A	G	0.63972	0.0217573	5.09e-190	0.0287	0.0034	2.07e-17	29.4025	8.44118	3.29e-210	1.27e-200
rs9273330	6	32623300	T	C	0.639597	0.0217593	6.5e-190	0.0286	0.0034	3.63e-17	29.3942	8.41176	6.11e-210	2.29e-200
rs9273339	6	32623430	A	G	0.63948	0.0217559	6.68e-190	0.0289	0.0034	2.4e-17	29.3934	8.5	2.02e-210	8e-201
rs6905775	6	32626021	A	G	0.776946	0.0240316	1e-200	0.0266	0.0045	3.74e-09	32.3302	5.91111	1.83e-240	5.62e-223
rs28584179	6	32626119	T	C	-0.331403	0.0366618	1.57e-19	-0.0314	0.0057	3.89e-08	-9.03946	-5.50877	6.89e-26	1.31e-25
rs9273363	6	32626272	A	C	0.825438	0.0208752	1e-200	0.0146	0.0036	4.98e-05	39.5416	4.05556	0	0
rs28407950	6	32626348	T	C	-0.424156	0.0240035	7.06e-70	-0.0207	0.0038	7.03e-08	-17.6706	-5.44737	1.06e-77	6.58e-75
rs28414666	6	32626451	A	G	-0.407845	0.0250613	1.51e-59	-0.022	0.004	5.58e-08	-16.2739	-5.5	1.56e-67	3e-65
rs9273368	6	32626475	A	G	0.825495	0.0208686	1e-200	0.0146	0.0036	5.07e-05	39.5568	4.05556	0	0
rs28672722	6	32626537	T	G	-0.409897	0.0247875	2.01e-61	-0.0215	0.004	5.75e-08	-16.5364	-5.375	5.04e-69	1.15e-66
rs35779483	6	32626702	G	A	-0.305506	0.0275245	1.26e-28	-0.0177	0.0036	8.73e-07	-11.0994	4.91667	8.41e-35	3.48e-16
rs12055445	6	32626739	G	A	-0.466811	0.021951	2.34e-100	-0.0134	0.0033	5.09e-05	-21.266	4.06061	1.67e-104	1.07e-70
rs9273400	6	32627128	T	C	0.648257	0.0211368	1e-200	0.0251	0.0035	1.34e-12	30.6696	7.17143	2.89e-219	3.3e-209
rs9273424	6	32627394	T	C	0.64017	0.021777	6.08e-190	0.0271	0.0039	2.3e-12	29.3966	6.94872	6.46e-202	9.28e-193
rs3830058	6	32634010	A	G	0.620678	0.0271597	1.37e-115	0.0305	0.0039	3.32e-15	22.8529	7.82051	8.11e-133	3.18e-127
rs28746844	6	32634139	T	C	0.618024	0.0223985	1.38e-167	0.0167	0.0046	0.0002386	27.5922	3.63043	2.27e-175	2.51e-156
rs1049072	6	32634355	A	G	0.618311	0.0224079	1.33e-167	0.026	0.0044	2.48e-09	27.5934	5.90909	2.19e-175	4.05e-167
rs1049055	6	32634387	T	C	0.613881	0.0271286	2.27e-113	0.0301	0.0039	7.69e-15	22.6286	7.71795	3.99e-130	1.14e-124
rs4993140	6	32635001	C	T	-0.492588	0.0408733	1.9e-33	-0.0339	0.0044	9.31e-15	-12.0516	7.70455	4.77e-47	2.67e-15
rs28746859	6	32635007	A	G	0.618174	0.022406	1.48e-167	0.0289	0.0053	4.24e-08	27.5897	5.45283	2.44e-175	6.85e-165
rs4993139	6	32635046	G	A	-0.489606	0.0408806	4.72e-33	-0.0335	0.0067	6.48e-07	-11.9765	5	1.25e-39	4.56e-19
rs3828794	6	32635903	A	G	0.61741	0.0223835	1.77e-167	0.03	0.0036	1.18e-16	27.5833	8.33333	2.87e-187	7.2e-179
rs3828800	6	32636063	A	G	0.616496	0.0223819	5.16e-167	0.0262	0.0045	4.09e-09	27.5444	5.82222	9.12e-175	3.63e-166
rs9274647	6	32636211	T	G	0.109664	0.0256202	1.87e-05	0.0265	0.0042	4.44e-10	4.28037	6.30952	2.73e-10	1.2e-10
rs28371207	6	32636701	G	A	-0.394204	0.0345065	3.17e-30	-0.0299	0.0044	7.96e-12	-11.4241	6.79545	4.55e-41	1.39e-14
rs9274683	6	32636780	A	G	0.399778	0.0219794	6.34e-74	0.0295	0.0033	4.74e-19	18.1888	8.93939	3e-94	1.27e-90
rs17211881	6	32637197	G	T	-0.490892	0.0407707	2.18e-33	-0.0257	0.0063	4.78e-05	-12.0403	4.07937	9.97e-38	8.75e-21
rs9274717	6	32637454	A	C	0.399865	0.0219789	5.85e-74	0.0297	0.0034	6.81e-18	18.1931	8.73529	1.58e-93	6.13e-90
rs9274725	6	32637573	T	C	0.40103	0.0219824	2.34e-74	0.0293	0.0033	7.22e-19	18.2432	8.87879	1.75e-94	7.6e-91
rs9274759	6	32638315	A	G	0.437944	0.0221059	2.39e-87	0.029	0.0033	1.43e-18	19.8112	8.78788	7.44e-108	1.55e-103
rs9275071	6	32648490	A	G	0.389612	0.0220436	6.58e-70	0.0291	0.0034	1.47e-17	17.6746	8.55882	1.4e-88	3.06e-85
rs3129781	6	32648500	T	G	0.796312	0.0378037	1.69e-98	0.0239	0.0047	3.29e-07	21.0644	5.08511	1.74e-104	2.44e-100
rs28746904	6	32648773	C	T	-0.422225	0.0321177	1.79e-39	-0.0316	0.0039	3.77e-16	-13.1462	8.10256	6.02e-55	2.24e-18
rs9275088	6	32648931	A	T	0.390798	0.0220014	1.38e-70	0.0291	0.0033	1.32e-18	17.7624	8.81818	3.06e-90	8.12e-87
rs9275092	6	32648987	T	C	0.994913	0.0256365	1e-200	0.0297	0.0054	3.33e-08	38.8085	5.5	0	0
rs28746910	6	32649127	G	A	-0.421695	0.0320624	1.65e-39	-0.0316	0.0039	4.15e-16	-13.1523	8.10256	5.5e-55	2.13e-18
rs9275098	6	32649161	T	C	0.99838	0.0259604	1e-200	0.0297	0.0054	3.26e-08	38.4578	5.5	0	1.44e-304
rs28746912	6	32649451	G	A	-0.421369	0.0321119	2.47e-39	-0.0315	0.0039	4.27e-16	-13.1219	8.07692	1.02e-54	2.49e-18
rs9275109	6	32649676	T	G	0.192421	0.0236618	4.22e-16	0.0256	0.0034	3.17e-14	8.13214	7.52941	8.31e-26	1.57e-25
rs9275112	6	32649773	A	G	0.392995	0.0220251	3.27e-71	0.0291	0.0033	1.31e-18	17.8431	8.81818	6.57e-91	1.89e-87
rs28746931	6	32650194	G	A	-0.42169	0.0320601	1.63e-39	-0.0315	0.0039	4.45e-16	-13.1531	8.07692	6.45e-55	1.94e-18
rs9275123	6	32650256	T	G	0.390734	0.0220011	1.45e-70	0.0291	0.0033	1.33e-18	17.7597	8.81818	3.22e-90	8.52e-87
rs9275131	6	32650467	T	C	0.390796	0.0220006	1.37e-70	0.0291	0.0033	1.27e-18	17.763	8.81818	3.03e-90	8.04e-87
rs17212062	6	32650648	G	A	-0.421698	0.03206	1.63e-39	-0.0315	0.0039	4.27e-16	-13.1534	8.07692	6.43e-55	1.93e-18
rs9275136	6	32650757	T	C	0.390795	0.0220006	1.37e-70	0.0292	0.0033	1.15e-18	17.7629	8.84848	2.35e-90	6.32e-87
rs17205738	6	32650762	G	T	-0.421372	0.0320626	1.89e-39	-0.0326	0.0039	1.13e-16	-13.1422	8.35897	1.13e-55	5.73e-18
rs17205754	6	32650930	C	A	-0.421696	0.0320599	1.63e-39	-0.033	0.0039	6.18e-17	-13.1534	8.46154	4.79e-56	7.51e-18
rs17205768	6	32650937	C	T	-0.421696	0.0320599	1.63e-39	-0.033	0.004	6.11e-17	-13.1534	8.25	2e-55	3.57e-18
rs9275139	6	32651005	A	C	0.390143	0.0220048	2.47e-70	0.0292	0.0033	1.02e-18	17.7299	8.84848	4.41e-90	1.15e-86
rs17205775	6	32651047	G	A	-0.422719	0.0321483	1.72e-39	-0.0325	0.004	3.24e-16	-13.149	8.125	4.96e-55	2.37e-18
rs17205844	6	32651254	G	C	-0.421212	0.0320763	2.17e-39	-0.0318	0.0039	2.57e-16	-13.1316	8.15385	5.3e-55	3.03e-18
rs17205851	6	32651265	C	T	-0.421202	0.032072	2.13e-39	-0.0318	0.0039	2.61e-16	-13.133	8.15385	5.18e-55	2.99e-18
rs17205858	6	32651297	C	T	-0.423148	0.0320614	9e-40	-0.0318	0.0039	2.72e-16	-13.1981	8.15385	1.97e-55	1.77e-18
rs9275145	6	32651363	T	C	0.390793	0.0220006	1.37e-70	0.0291	0.0033	1.21e-18	17.7628	8.81818	3.03e-90	8.06e-87
rs17205879	6	32651576	C	T	-0.421691	0.0320599	1.63e-39	-0.024	0.0049	1.04e-06	-13.1532	4.89796	4.85e-46	1.05e-23
rs17205998	6	32652050	G	A	-0.421691	0.0320599	1.63e-39	-0.0316	0.0039	3.62e-16	-13.1532	8.10256	5.42e-55	2.12e-18
rs17206005	6	32652069	G	A	-0.421691	0.0320599	1.63e-39	-0.0316	0.0039	3.55e-16	-13.1532	8.10256	5.42e-55	2.12e-18
rs17206012	6	32652077	C	A	-0.421691	0.0320599	1.63e-39	-0.0316	0.0039	3.66e-16	-13.1532	8.10256	5.42e-55	2.12e-18
rs17212343	6	32652147	G	A	-0.421622	0.0320472	1.57e-39	-0.0316	0.0039	3.61e-16	-13.1563	8.10256	5.18e-55	2.07e-18
rs17212364	6	32652176	G	C	-0.421691	0.0320599	1.63e-39	-0.0326	0.0039	6.45e-17	-13.1532	8.35897	9.62e-56	5.25e-18
rs17206070	6	32652361	C	T	-0.419406	0.0320799	4.65e-39	-0.0339	0.004	3.53e-17	-13.0738	8.475	1.44e-55	1.48e-17
rs3021057	6	32652363	T	C	0.391428	0.0219993	8.04e-71	0.0292	0.0033	1.65e-18	17.7927	8.84848	1.33e-90	3.68e-87
rs9275154	6	32652435	T	C	0.391275	0.0220027	9.56e-71	0.0294	0.0033	5.47e-19	17.783	8.90909	9.64e-91	2.71e-87
rs9275160	6	32652620	A	G	0.483457	0.0226827	8.43e-101	0.0382	0.0035	7.18e-28	21.3139	10.9143	4.91e-131	1.56e-125
rs28746948	6	32652763	G	A	-0.419232	0.0320804	5.01e-39	-0.0327	0.0039	6.6e-17	-13.0682	8.38462	2.87e-55	1.13e-17
rs28746952	6	32652798	G	T	-0.419055	0.0320732	5.18e-39	-0.0348	0.0041	3.45e-17	-13.0656	8.4878	1.49e-55	1.65e-17
rs28746953	6	32652823	G	A	-0.419385	0.0320736	4.53e-39	-0.0342	0.004	1.95e-17	-13.0757	8.55	8.4e-56	1.89e-17
rs28746954	6	32652826	C	A	-0.420053	0.0320707	3.39e-39	-0.0328	0.0039	5.87e-17	-13.0977	8.41026	1.56e-55	9.77e-18
rs28746955	6	32652858	C	A	-0.419605	0.0320774	4.23e-39	-0.0367	0.0042	2.55e-18	-13.081	8.7381	2.16e-56	3.46e-17
rs28746956	6	32652877	G	T	-0.4196	0.0320887	4.5e-39	-0.0333	0.004	4.26e-17	-13.0763	8.325	3.81e-55	8.6e-18
rs28371251	6	32653018	C	T	-0.376809	0.029068	1.98e-38	-0.0191	0.0035	3.85e-08	-12.963	5.45714	2.05e-46	5.46e-22
rs28746964	6	32653083	G	C	-0.419701	0.0320867	4.27e-39	-0.0315	0.0039	4.54e-16	-13.0802	8.07692	1.9e-54	3.48e-18
rs28746965	6	32653136	G	A	-0.424178	0.0328729	4.3e-38	-0.0326	0.0039	9.83e-17	-12.9036	8.35897	3.9e-54	3.76e-17
rs28746966	6	32653145	C	A	-0.419083	0.0320773	5.23e-39	-0.0316	0.0039	4.02e-16	-13.0648	8.10256	2.01e-54	4.32e-18
rs28746967	6	32653231	C	T	-0.419385	0.0320736	4.53e-39	-0.0316	0.0039	4.14e-16	-13.0757	8.10256	1.71e-54	3.96e-18
rs2856693	6	32653283	T	C	0.390775	0.0220054	1.49e-70	0.0291	0.0033	1.15e-18	17.7581	8.81818	3.32e-90	8.77e-87
rs9275169	6	32653721	A	T	0.36977	0.0220617	4.72e-63	0.0287	0.0033	3.28e-18	16.7607	8.69697	9.84e-82	9.72e-79
rs28746990	6	32653903	G	A	-0.442387	0.0344944	1.19e-37	-0.0324	0.0039	1.16e-16	-12.8249	8.30769	1.74e-53	5.82e-17
rs28746992	6	32653919	G	A	-0.419135	0.032081	5.23e-39	-0.0321	0.0039	1.85e-16	-13.0649	8.23077	8.49e-55	6.77e-18
rs9275173	6	32654037	A	T	0.368791	0.0220608	9.85e-63	0.0286	0.0033	3.63e-18	16.717	8.66667	2.76e-81	2.59e-78
rs28747012	6	32654558	C	T	-0.419386	0.0320735	4.53e-39	-0.0329	0.0039	5.78e-17	-13.0758	8.4359	1.82e-55	1.27e-17
rs28747014	6	32654658	C	T	-0.419386	0.0320735	4.53e-39	-0.0315	0.0039	4.91e-16	-13.0758	8.07692	2.03e-54	3.61e-18
rs28747027	6	32654977	G	C	-0.419386	0.0320735	4.53e-39	-0.0315	0.0039	4.87e-16	-13.0758	8.07692	2.03e-54	3.61e-18
rs28747032	6	32655180	C	T	-0.419386	0.0320735	4.53e-39	-0.0315	0.0039	5e-16	-13.0758	8.07692	2.03e-54	3.61e-18
rs28747033	6	32655213	C	T	-0.420624	0.0320741	2.73e-39	-0.0315	0.0039	4.97e-16	-13.1141	8.07692	1.15e-54	2.65e-18
rs28747043	6	32655508	G	A	-0.420908	0.0321565	3.79e-39	-0.0325	0.0039	1.2e-16	-13.0894	8.33333	2.96e-55	7.98e-18
rs28747059	6	32656558	G	A	-0.422529	0.0321328	1.71e-39	-0.0328	0.0039	7.65e-17	-13.1495	8.41026	7.19e-56	6.47e-18
rs9275203	6	32656947	A	G	0.994905	0.0256353	1e-200	0.0295	0.0054	3.72e-08	38.81	5.46296	0	0
rs9405042	6	32657020	G	C	-0.421691	0.0320599	1.63e-39	-0.0316	0.0039	3.97e-16	-13.1532	8.10256	5.42e-55	2.12e-18
rs2395535	6	32657351	C	A	-0.421691	0.0320599	1.63e-39	-0.0298	0.0039	1e-14	-13.1532	7.64103	1.18e-53	4.03e-19
rs4538748	6	32657505	C	T	-0.330575	0.0251323	1.63e-39	-0.0192	0.0034	2.02e-08	-13.1534	5.64706	4.61e-48	2.1e-22
rs4642516	6	32657543	T	G	0.391178	0.0219991	9.82e-71	0.0291	0.0033	1.21e-18	17.7815	8.81818	2.13e-90	5.74e-87
rs9405119	6	32657681	G	A	-0.421692	0.0320599	1.63e-39	-0.0315	0.0039	4.18e-16	-13.1533	8.07692	6.44e-55	1.93e-18
rs9275210	6	32657817	T	C	0.44496	0.0223289	2.35e-88	0.0287	0.0033	4.59e-18	19.9275	8.69697	1.51e-108	3.41e-104
rs9469219	6	32658211	C	T	-0.341985	0.0265115	4.53e-38	-0.0306	0.0038	4.53e-16	-12.8995	8.05263	3.16e-53	1.35e-17
rs9275212	6	32658327	T	G	0.214753	0.0235149	6.68e-20	0.0256	0.0033	2.23e-14	9.13264	7.75758	7.49e-31	2.4e-30
rs9368737	6	32658429	C	T	-0.378666	0.0290692	8.67e-39	-0.0191	0.0035	4.07e-08	-13.0264	5.45714	8.66e-47	3.11e-22
rs9394110	6	32658471	G	A	-0.444212	0.0344692	5.31e-38	-0.0312	0.0039	1.28e-15	-12.8872	8	5.35e-53	1.24e-17
rs5002702	6	32659158	A	G	0.237164	0.0227604	2.01e-25	0.03	0.0033	1.01e-19	10.42	9.09091	1.67e-40	1.52e-39
rs4713589	6	32659435	A	G	0.225703	0.0235938	1.11e-21	0.025	0.0033	7.72e-14	9.5662	7.57576	1.43e-32	5.51e-32
rs4713587	6	32659535	T	G	0.238115	0.0227467	1.21e-25	0.0299	0.0033	1.19e-19	10.4681	9.06061	1.07e-40	1e-39
rs4248168	6	32659743	C	G	0.224613	0.0230074	1.63e-22	0.0302	0.0033	4.64e-20	9.76264	9.15152	4.18e-37	2.63e-36
rs9275223	6	32659839	A	G	0.99502	0.0256363	1e-200	0.0295	0.0054	3.76e-08	38.8129	5.46296	0	0
rs4713580	6	32659994	T	C	0.225385	0.0229993	1.13e-22	0.0303	0.0033	3.44e-20	9.79965	9.18182	2.27e-37	1.47e-36
rs9275241	6	32660741	T	G	0.225161	0.0230123	1.31e-22	0.0307	0.0033	2.07e-20	9.78438	9.30303	1.43e-37	9.43e-37
rs9275244	6	32660881	T	G	0.224605	0.0230074	1.63e-22	0.0304	0.0033	2.93e-20	9.76229	9.21212	3.04e-37	1.94e-36
rs9275273	6	32662559	A	C	0.412777	0.0220549	3.68e-78	0.0374	0.0034	9.83e-28	18.7159	11	9.42e-107	1.72e-102
rs9275275	6	32662607	A	G	0.995019	0.0256363	1e-200	0.0295	0.0054	3.92e-08	38.8129	5.46296	0	0
rs2856670	6	32662904	C	G	0.214752	0.0235148	6.68e-20	0.0256	0.0033	1.91e-14	9.13263	7.75758	7.49e-31	2.4e-30
rs9275282	6	32662974	T	C	0.224243	0.0230094	1.92e-22	0.0302	0.0033	4.29e-20	9.74571	9.15152	5.13e-37	3.19e-36
rs9275292	6	32663289	A	C	0.225681	0.0230157	1.07e-22	0.0303	0.0033	3.75e-20	9.80552	9.18182	2.11e-37	1.37e-36
rs2856668	6	32663606	C	G	0.214752	0.0235148	6.68e-20	0.0256	0.0033	2.1e-14	9.13263	7.75758	7.49e-31	2.4e-30
rs5000632	6	32663688	C	T	-0.445357	0.0344495	3.14e-38	-0.0312	0.0039	1.23e-15	-12.9278	8	2.96e-53	8.98e-18
rs6457617	6	32663851	T	C	0.236106	0.0227454	3.05e-25	0.0298	0.0033	1.82e-19	10.3804	9.0303	3.87e-40	3.39e-39
rs2647016	6	32663925	A	C	0.214745	0.0235149	6.71e-20	0.0256	0.0033	2.31e-14	9.13229	7.75758	7.52e-31	2.41e-30
rs6457620	6	32663999	C	G	0.238209	0.0227408	1.13e-25	0.0298	0.0033	1.46e-19	10.475	9.0303	1.17e-40	1.08e-39
rs9357152	6	32664960	G	A	-0.445643	0.0344852	3.35e-38	-0.0312	0.0039	1.11e-15	-12.9227	8	3.19e-53	9.35e-18
rs9348891	6	32664971	G	A	-0.444196	0.0344692	5.35e-38	-0.0313	0.0039	1.24e-15	-12.8868	8.02564	4.55e-53	1.36e-17
rs2647001	6	32665086	T	C	0.214746	0.0235148	6.7e-20	0.0255	0.0033	2.93e-14	9.13238	7.72727	8.7e-31	2.77e-30
rs9394113	6	32665167	G	A	-0.444399	0.0344684	4.93e-38	-0.0313	0.0039	1.18e-15	-12.8929	8.02564	4.16e-53	1.29e-17
rs9275308	6	32665255	A	T	0.995047	0.0256363	1e-200	0.0295	0.0054	3.93e-08	38.814	5.46296	0	0
rs2856666	6	32665285	T	G	0.216241	0.0235426	4.11e-20	0.0256	0.0033	2.12e-14	9.18509	7.75758	4.19e-31	1.38e-30
rs9275311	6	32665640	T	G	0.995049	0.0256364	1e-200	0.0296	0.0054	3.59e-08	38.8139	5.48148	0	0
rs2646996	6	32665741	G	A	-0.386673	0.0306309	1.56e-36	-0.0187	0.0035	8.44e-08	-12.6236	5.34286	3.94e-44	6.9e-21
rs9275313	6	32665759	T	G	0.993305	0.0256112	1e-200	0.0296	0.0054	3.65e-08	38.784	5.48148	0	0
rs9275314	6	32665909	A	C	0.995179	0.0256379	1e-200	0.0296	0.0054	3.67e-08	38.8167	5.48148	0	0
rs9275315	6	32665912	A	C	0.99505	0.0256364	1e-200	0.0296	0.0054	3.67e-08	38.814	5.48148	0	0
rs2856727	6	32666397	T	C	0.215931	0.0235306	4.45e-20	0.0255	0.0033	2.4e-14	9.1766	7.72727	5.34e-31	1.74e-30
rs9275324	6	32666635	T	C	0.995399	0.0256424	1e-200	0.0298	0.0054	3.33e-08	38.8185	5.51852	0	0
rs9275325	6	32666651	T	G	0.995714	0.0256613	1e-200	0.0298	0.0054	3.18e-08	38.8022	5.51852	0	0
rs9275326	6	32666660	T	C	0.995135	0.025637	1e-200	0.0298	0.0054	3.29e-08	38.8164	5.51852	0	0
rs2856726	6	32666721	T	A	-0.387229	0.0306335	1.26e-36	-0.0185	0.0035	1.13e-07	-12.6407	5.28571	4.43e-44	4.78e-21
rs2856725	6	32666738	T	C	0.214723	0.0235153	6.77e-20	0.0255	0.0033	2.73e-14	9.1312	7.72727	8.81e-31	2.8e-30
rs9275327	6	32666802	T	C	0.677373	0.0227068	1.53e-195	0.0271	0.0049	3.01e-08	29.8313	5.53061	7.53e-205	1.52e-190
rs9275328	6	32666822	T	C	0.67738	0.0227067	1.51e-195	0.0271	0.0049	3.1e-08	29.8317	5.53061	7.43e-205	1.51e-190
rs9275362	6	32667957	T	C	0.677847	0.0227147	1.12e-195	0.0283	0.005	1.6e-08	29.8418	5.66	5.41e-205	2.48e-191
rs9275365	6	32668125	A	G	0.677419	0.0227072	1.47e-195	0.0273	0.0049	2.38e-08	29.8328	5.57143	7.18e-205	9.03e-191
rs2858310	6	32668323	A	G	0.21487	0.0235172	6.44e-20	0.0256	0.0034	2.09e-14	9.13672	7.52941	2.16e-30	6.58e-30
rs9275373	6	32668411	A	G	0.986251	0.0255898	1e-200	0.0242	0.0052	2.71e-06	38.5408	4.65385	0	2.64e-300
rs2647047	6	32668704	G	C	-0.386129	0.0306202	1.85e-36	-0.0185	0.0035	1.06e-07	-12.6103	5.28571	6.63e-44	6.23e-21
rs9275383	6	32668846	T	G	0.894085	0.0248529	1e-200	0.0298	0.0053	1.55e-08	35.9751	5.62264	1.53e-297	1.06e-269
rs9501648	6	32668886	G	C	-0.443236	0.0344576	7.25e-38	-0.0313	0.0039	1.16e-15	-12.8632	8.02564	6.41e-53	1.64e-17
rs1612904	6	32669018	A	C	0.192542	0.0236651	4.08e-16	0.0255	0.0034	4.49e-14	8.13612	7.5	9.09e-26	1.71e-25
rs2856719	6	32669926	G	C	-0.387981	0.0306643	1.08e-36	-0.0185	0.0035	1.01e-07	-12.6525	5.28571	3.79e-44	4.32e-21
rs2858305	6	32670464	T	G	0.214858	0.023517	6.47e-20	0.0254	0.0034	3.63e-14	9.13628	7.47059	2.88e-30	8.66e-30
rs9275422	6	32670548	A	G	0.995052	0.0256363	1e-200	0.0295	0.0054	3.86e-08	38.8142	5.46296	0	0
rs9275429	6	32671057	A	G	0.99512	0.025638	1e-200	0.0295	0.0054	3.82e-08	38.8143	5.46296	0	0
rs9275430	6	32671086	T	C	0.995425	0.0256544	1e-200	0.0295	0.0054	3.79e-08	38.8013	5.46296	0	0
rs9275434	6	32671247	T	C	0.995156	0.025638	1e-200	0.0296	0.0054	3.63e-08	38.8157	5.48148	0	0
rs9275435	6	32671332	C	G	0.995061	0.0256368	1e-200	0.0296	0.0054	3.58e-08	38.8138	5.48148	0	0
rs9275437	6	32671412	T	C	0.995113	0.0256459	1e-200	0.0296	0.0054	3.51e-08	38.802	5.48148	0	0
rs9275442	6	32671755	A	G	0.995525	0.0256419	1e-200	0.0295	0.0054	3.86e-08	38.8242	5.46296	0	0
rs9275486	6	32673099	A	T	0.99506	0.0256368	1e-200	0.0296	0.0054	3.65e-08	38.8137	5.48148	0	0
rs6934347	6	32673223	G	C	-0.443235	0.0344585	7.28e-38	-0.0312	0.0039	1.34e-15	-12.8629	8	7.63e-53	1.5e-17
rs6934185	6	32673233	G	A	-0.443235	0.0344585	7.28e-38	-0.0312	0.0039	1.35e-15	-12.8629	8	7.63e-53	1.5e-17
rs6906698	6	32673425	T	A	-0.443244	0.0344591	7.28e-38	-0.0312	0.0039	1.36e-15	-12.8629	8	7.62e-53	1.5e-17
rs28772282	6	32674136	G	A	-0.443271	0.0344629	7.34e-38	-0.0314	0.0039	9.59e-16	-12.8623	8.05128	5.49e-53	1.8e-17
rs9275511	6	32674329	A	G	0.248431	0.0223279	9.32e-29	0.0302	0.0034	6.35e-19	11.1265	8.88235	5.82e-44	7.78e-43
rs28772287	6	32674400	C	T	-0.420911	0.0320566	2.21e-39	-0.0317	0.0039	3.34e-16	-13.1302	8.12821	6.42e-55	2.79e-18
rs9275518	6	32674700	A	G	0.23323	0.0224915	3.41e-25	0.0244	0.0033	2.02e-13	10.3697	7.39394	3.09e-36	1.77e-35
rs17212657	6	32674903	C	T	-0.378017	0.0290501	1.04e-38	-0.0191	0.0035	3.95e-08	-13.0126	5.45714	1.05e-46	3.51e-22
rs17206350	6	32675067	C	T	-0.457024	0.0230212	1.05e-87	-0.013	0.0033	8.28e-05	-19.8523	3.93939	3.56e-91	2.04e-61
rs17212762	6	32675312	C	T	-0.386104	0.0306224	1.89e-36	-0.0186	0.0035	9.87e-08	-12.6085	5.31429	5.71e-44	7.05e-21
rs17212832	6	32675497	C	T	-0.386326	0.0306314	1.81e-36	-0.0185	0.0035	1.02e-07	-12.6121	5.28571	6.47e-44	6.13e-21
rs9275530	6	32675523	C	G	0.994769	0.0256354	1e-200	0.0295	0.0054	3.84e-08	38.8045	5.46296	0	0
rs28371278	6	32675733	G	A	-0.385958	0.0306271	2.06e-36	-0.0186	0.0035	8.99e-08	-12.6018	5.31429	6.24e-44	7.47e-21
rs28371289	6	32676075	G	A	-0.38316	0.0306518	7.43e-36	-0.0185	0.0035	1.09e-07	-12.5004	5.28571	2.82e-43	1.6e-20
rs3129721	6	32676251	A	C	0.192549	0.023666	4.08e-16	0.0256	0.0034	3.34e-14	8.1361	7.52941	7.98e-26	1.51e-25
rs28371292	6	32676299	C	T	-0.386104	0.0306224	1.89e-36	-0.0185	0.0035	1.02e-07	-12.6085	5.28571	6.78e-44	6.32e-21
rs9275556	6	32677190	T	C	0.233229	0.0224915	3.41e-25	0.0245	0.0033	1.76e-13	10.3697	7.42424	2.64e-36	1.52e-35
rs28371297	6	32677315	C	T	-0.386104	0.0306224	1.89e-36	-0.0185	0.0035	1.07e-07	-12.6085	5.28571	6.78e-44	6.32e-21
rs9275563	6	32677912	T	C	0.472484	0.0224841	4.87e-98	0.0281	0.0033	2.39e-17	21.0141	8.51515	7.16e-118	4.83e-113
rs9275569	6	32678136	T	C	0.233357	0.0224926	3.23e-25	0.0245	0.0033	1.85e-13	10.3748	7.42424	2.48e-36	1.43e-35
rs9275570	6	32678199	A	G	0.233273	0.0224918	3.35e-25	0.0252	0.0034	1.11e-13	10.3715	7.41176	2.76e-36	1.58e-35
rs3129726	6	32678206	A	G	0.610308	0.0270991	2.56e-112	0.0308	0.0039	1.85e-15	22.5213	7.89744	7.61e-130	2.1e-124
rs28371310	6	32678246	C	T	-0.386104	0.0306224	1.89e-36	-0.0214	0.0041	1.31e-07	-12.6085	5.21951	1.01e-43	4.91e-21
rs3957145	6	32678347	A	G	0.455776	0.0223035	8.14e-93	0.0197	0.0035	2.02e-08	20.4352	5.62857	4.82e-101	4.52e-97
rs28371315	6	32678388	C	T	-0.39067	0.030928	1.41e-36	-0.0185	0.0035	1.08e-07	-12.6316	5.28571	5e-44	5.18e-21
rs3998157	6	32678477	A	C	0.235116	0.0224906	1.41e-25	0.0245	0.0033	1.66e-13	10.454	7.42424	9.57e-37	5.78e-36
rs28371316	6	32678502	G	A	-0.386104	0.0306224	1.89e-36	-0.0185	0.0035	1.08e-07	-12.6085	5.28571	6.78e-44	6.32e-21
rs3957217	6	32678509	G	A	-0.386104	0.0306224	1.89e-36	-0.0185	0.0035	1.08e-07	-12.6085	5.28571	6.78e-44	6.32e-21
rs28371317	6	32678634	C	T	-0.386104	0.0306224	1.89e-36	-0.0185	0.0035	1.03e-07	-12.6085	5.28571	6.78e-44	6.32e-21
rs28371318	6	32678740	G	A	-0.386104	0.0306224	1.89e-36	-0.0185	0.0035	1.01e-07	-12.6085	5.28571	6.78e-44	6.32e-21
rs17581326	6	32678753	G	A	-0.386104	0.0306224	1.89e-36	-0.0185	0.0035	1.01e-07	-12.6085	5.28571	6.78e-44	6.32e-21
rs2395523	6	32678789	C	T	-0.386104	0.0306224	1.89e-36	-0.0185	0.0035	1.01e-07	-12.6085	5.28571	6.78e-44	6.32e-21
rs4476871	6	32678867	A	G	0.233229	0.0224915	3.41e-25	0.0246	0.0033	1.51e-13	10.3697	7.45455	2.25e-36	1.3e-35
rs28371320	6	32678877	C	T	-0.386104	0.0306224	1.89e-36	-0.0186	0.0035	9.75e-08	-12.6085	5.31429	5.71e-44	7.05e-21
rs28371324	6	32679068	C	T	-0.38612	0.0306226	1.88e-36	-0.0185	0.0035	9.96e-08	-12.609	5.28571	6.74e-44	6.3e-21
rs28371326	6	32679202	T	A	-0.386719	0.0306294	1.52e-36	-0.02	0.0036	3.55e-08	-12.6257	5.55556	1.06e-44	1.52e-20
rs28371331	6	32679301	C	A	-0.386223	0.03063	1.88e-36	-0.0231	0.0043	7.47e-08	-12.6093	5.37209	4e-44	8.72e-21
rs17615293	6	32679489	C	A	-0.382994	0.0307313	1.19e-35	-0.0186	0.0035	9.64e-08	-12.4627	5.31429	3.9e-43	2.47e-20
rs17581404	6	32679518	G	A	-0.385839	0.0307165	3.45e-36	-0.0185	0.0035	1.01e-07	-12.5613	5.28571	1.27e-43	9.51e-21
rs9378124	6	32679605	G	A	-0.386104	0.0306224	1.89e-36	-0.0186	0.0035	9.67e-08	-12.6085	5.31429	5.71e-44	7.05e-21
rs2647083	6	32679722	G	C	-0.386114	0.0306224	1.89e-36	-0.0186	0.0035	9.44e-08	-12.6089	5.31429	5.69e-44	7.03e-21
rs2647084	6	32679779	T	A	-0.386104	0.0306224	1.89e-36	-0.0186	0.0035	9.15e-08	-12.6085	5.31429	5.71e-44	7.05e-21
rs9275583	6	32680299	A	G	0.994855	0.0256418	1e-200	0.0297	0.0054	3.31e-08	38.7982	5.5	0	0
rs7764819	6	32680576	G	T	-0.216081	0.0325494	3.17e-11	-0.0339	0.0051	2.43e-11	-6.63856	6.64706	1.27e-18	0.000699084
rs9275592	6	32680620	T	G	0.994899	0.0256372	1e-200	0.0297	0.0054	3.12e-08	38.8069	5.5	0	0
rs7764856	6	32680640	A	T	0.351748	0.0221205	6.19e-57	0.0234	0.0035	1.43e-11	15.9014	6.68571	1.33e-68	2.89e-66
rs7765379	6	32680928	G	T	-0.215963	0.0325521	3.26e-11	-0.0336	0.0051	3.38e-11	-6.63438	6.58824	1.66e-18	0.000650247
rs9275596	6	32681631	T	C	0.192935	0.0236894	3.81e-16	0.0257	0.0034	2.72e-14	8.14436	7.55882	6.45e-26	1.23e-25
rs9275599	6	32682429	T	C	0.975638	0.0258083	1e-200	0.0286	0.0055	1.96e-07	37.8033	5.2	0	4.8e-293
rs3873444	6	32682724	T	C	-0.41736	0.0450443	1.94e-20	-0.0227	0.0057	6.8e-05	-9.26555	-3.98246	5.64e-24	8.81e-24
rs9275602	6	32682812	A	C	0.269282	0.0290756	2.02e-20	0.0163	0.0042	8.71e-05	9.26144	3.88095	9.03e-24	1.38e-23
rs9275611	6	32683763	A	G	0.844584	0.025232	1e-200	0.02	0.0052	0.0001211	33.4727	3.84615	1.06e-257	6e-226
rs9275615	6	32684272	A	T	0.843767	0.0252311	1e-200	0.0196	0.0052	0.0001462	33.4415	3.76923	3.2e-257	4.03e-225
rs9275638	6	32684760	T	C	0.834495	0.0251883	1e-200	0.0166	0.005	0.0008856	33.1303	3.32	1.8e-252	1.06e-218
rs3916765	6	32685550	A	G	0.841307	0.0252218	1e-200	0.0203	0.0052	8.52e-05	33.3563	3.90385	6.46e-256	8.61e-225
rs12183091	6	32685999	T	A	-0.42944	0.0220605	2.11e-84	-0.0166	0.0034	1.05e-06	-19.4665	4.88235	9.02e-91	2.88e-56
rs13195585	6	32686264	G	A	-0.429439	0.0220605	2.11e-84	-0.0165	0.0034	1.18e-06	-19.4664	4.85294	1.16e-90	2.39e-56
rs12205281	6	32686324	G	T	-0.429439	0.0220605	2.11e-84	-0.0166	0.0034	1.09e-06	-19.4664	4.88235	9.02e-91	2.88e-56
rs28772320	6	32686984	C	A	-0.430013	0.0220799	1.78e-84	-0.0166	0.0034	1.06e-06	-19.4753	4.88235	7.61e-91	2.54e-56
rs9469224	6	32687421	C	T	-0.429542	0.0220662	2.13e-84	-0.0166	0.0034	1.04e-06	-19.4661	4.88235	9.09e-91	2.9e-56
rs9469228	6	32687890	G	A	-0.429544	0.0220601	1.92e-84	-0.0169	0.0034	7.6e-07	-19.4715	4.97059	3.81e-91	4.7e-56
rs9469237	6	32689067	C	T	-0.429384	0.022076	2.9e-84	-0.0171	0.0042	5.35e-05	-19.4503	4.07143	1.29e-87	1.98e-58
rs9461799	6	32689529	C	T	-0.428672	0.0220595	4.09e-84	-0.0167	0.0034	9.4e-07	-19.4325	4.91176	1.34e-90	5.68e-56
rs2395241	6	32691344	C	T	-0.429807	0.0220704	1.81e-84	-0.0166	0.0034	1.11e-06	-19.4744	4.88235	7.75e-91	2.57e-56
rs9469246	6	32692227	G	T	-0.430148	0.0220569	1.06e-84	-0.0168	0.0034	7.12e-07	-19.5017	4.94118	2.76e-91	2.52e-56
rs2859064	6	32692812	C	T	-0.429274	0.0220566	2.29e-84	-0.0166	0.0034	9.77e-07	-19.4624	4.88235	9.75e-91	3.06e-56
rs13206011	6	32692953	C	T	-0.430268	0.0220578	9.68e-85	-0.017	0.0034	7.32e-07	-19.5064	5	1.51e-91	3.42e-56
rs2858892	6	32693242	G	A	-0.42932	0.022066	2.58e-84	-0.0161	0.0034	2.3e-06	-19.4562	4.73529	3.91e-90	1.31e-56
rs9275987	6	32694095	G	A	-0.452746	0.0217752	5.13e-96	-0.0434	0.0069	2.81e-10	-20.7918	6.28986	8.4e-108	8.49e-61
rs2858889	6	32694319	G	A	-0.429947	0.0220667	1.5e-84	-0.0166	0.0034	1.11e-06	-19.484	4.88235	6.45e-91	2.24e-56
rs2858888	6	32694472	G	T	-0.429511	0.0220738	2.49e-84	-0.0165	0.0034	1.14e-06	-19.458	4.85294	1.37e-90	2.7e-56
rs2859118	6	32697340	G	A	-0.429558	0.0220604	1.9e-84	-0.0165	0.0034	1.14e-06	-19.4719	4.85294	1.05e-90	2.21e-56
rs2859111	6	32698044	C	T	-0.429949	0.022061	1.36e-84	-0.0165	0.0034	1.21e-06	-19.4891	4.85294	7.55e-91	1.72e-56
rs2859109	6	32698207	G	A	-0.429327	0.0220595	2.3e-84	-0.0166	0.0034	9.75e-07	-19.4622	4.88235	9.78e-91	3.07e-56
rs2859101	6	32699442	C	T	-0.430277	0.0220606	1.01e-84	-0.0161	0.0034	2.04e-06	-19.5043	4.73529	1.56e-90	6.5e-57
rs2859094	6	32700233	G	T	-0.173868	0.0383222	5.71e-06	-0.0306	0.0051	1.94e-09	-4.537	6	7.3e-11	0.0833003
rs2859091	6	32700799	T	A	-0.428325	0.0220687	6.52e-84	-0.0167	0.0034	9.65e-07	-19.4087	4.91176	2.11e-90	8.01e-56
rs2859080	6	32702266	G	A	-0.428325	0.0220687	6.52e-84	-0.0167	0.0034	9.22e-07	-19.4087	4.91176	2.11e-90	8.01e-56
rs12183007	6	32704630	G	A	-0.428872	0.022067	3.9e-84	-0.0168	0.0034	7.77e-07	-19.435	4.94118	9.89e-91	6.6e-56
rs12183009	6	32704677	G	C	-0.429004	0.0220665	3.45e-84	-0.0168	0.0034	7.76e-07	-19.4414	4.94118	8.74e-91	6.02e-56
rs12183375	6	32704781	G	A	-0.429004	0.0220665	3.45e-84	-0.0168	0.0034	7.54e-07	-19.4414	4.94118	8.74e-91	6.02e-56
rs13214143	6	32705127	G	T	-0.429004	0.0220665	3.45e-84	-0.0169	0.0034	6.97e-07	-19.4414	4.97059	6.78e-91	7.26e-56
rs13213965	6	32705193	C	T	-0.428858	0.0220795	4.9e-84	-0.0168	0.0034	7.22e-07	-19.4234	4.94118	1.23e-90	7.81e-56
rs13214069	6	32705248	C	T	-0.42907	0.0220669	3.27e-84	-0.0168	0.0034	7.22e-07	-19.4441	4.94118	8.31e-91	5.79e-56
rs28576901	6	32705422	C	T	-0.428985	0.0220742	4e-84	-0.0168	0.0034	7.27e-07	-19.4338	4.94118	1.01e-90	6.72e-56
rs17500400	6	32705459	G	A	-0.429549	0.0220759	2.5e-84	-0.0168	0.0034	7.31e-07	-19.4578	4.94118	6.39e-91	4.75e-56
rs7773407	6	32706398	C	A	-0.429274	0.0220705	2.91e-84	-0.0168	0.0034	7.06e-07	-19.4501	4.94118	7.4e-91	5.31e-56
rs7773955	6	32706719	C	T	-0.429898	0.0220658	1.54e-84	-0.0168	0.0034	7.08e-07	-19.4825	4.94118	3.98e-91	3.32e-56
rs12190070	6	32706799	C	T	-0.429004	0.0220665	3.45e-84	-0.0168	0.0034	7.09e-07	-19.4414	4.94118	8.74e-91	6.02e-56
rs2894287	6	32707282	G	A	-0.429004	0.0220665	3.45e-84	-0.0168	0.0034	7.34e-07	-19.4414	4.94118	8.74e-91	6.02e-56
rs10947337	6	32707551	G	A	-0.429	0.0220666	3.46e-84	-0.0168	0.0034	7.82e-07	-19.4411	4.94118	8.79e-91	6.04e-56
rs5021449	6	32707806	C	T	-0.429245	0.0220691	2.91e-84	-0.0168	0.0034	7.11e-07	-19.45	4.94118	7.41e-91	5.31e-56
rs2227127	6	32711782	G	A	-0.428066	0.0220675	8.01e-84	-0.0167	0.0034	9.91e-07	-19.398	4.91176	2.58e-90	9.34e-56
rs9276427	6	32711857	C	T	-0.31791	0.0232148	1.1e-42	-0.012	0.0033	0.0002924	-13.6943	3.63636	7.33e-46	2.52e-28
rs9276434	6	32712666	T	C	0.70334	0.0439456	1.18e-57	0.02	0.0049	4.75e-05	16.0048	4.08163	2.61e-61	2.46e-59
rs28420297	6	32714760	G	A	-0.460365	0.0217701	2.96e-99	-0.0151	0.0033	5.01e-06	-21.1467	4.57576	5.11e-104	2.83e-68
rs10947339	6	32715301	G	C	-0.460838	0.0217702	1.87e-99	-0.0151	0.0033	4.77e-06	-21.1683	4.57576	3.28e-104	2e-68
rs4351241	6	32717549	C	T	-0.460125	0.0217693	3.68e-99	-0.0151	0.0033	4.8e-06	-21.1364	4.57576	6.3e-104	3.33e-68
rs5016066	6	32718818	C	A	-0.459313	0.0217726	8.68e-99	-0.0152	0.0033	4.49e-06	-21.0959	4.60606	1.09e-103	7.87e-68
rs10947342	6	32720780	G	A	-0.459723	0.0217711	5.65e-99	-0.0151	0.0033	4.79e-06	-21.1162	4.57576	9.53e-104	4.6e-68
rs7450989	6	32721043	C	T	-0.45967	0.0217733	6.22e-99	-0.015	0.0033	5.43e-06	-21.1116	4.54545	1.38e-103	4e-68
rs6918223	6	32722532	C	A	-0.460353	0.0217818	3.81e-99	-0.0152	0.0033	4.61e-06	-21.1348	4.60606	4.92e-104	4.23e-68
rs6934041	6	32722767	G	C	-0.462215	0.0217669	4.56e-100	-0.0153	0.0033	3.47e-06	-21.2348	4.63636	4.77e-105	1.06e-68
rs5001634	6	32722949	C	T	-0.459611	0.0217707	6.24e-99	-0.015	0.0033	5.61e-06	-21.1114	4.54545	1.39e-103	4.01e-68
rs5001628	6	32723196	C	A	-0.459677	0.0217715	5.95e-99	-0.0151	0.0033	5.25e-06	-21.1137	4.57576	1e-103	4.79e-68
rs7770024	6	32723341	G	A	-0.459661	0.0217714	6.03e-99	-0.015	0.0033	5.8e-06	-21.1131	4.54545	1.34e-103	3.91e-68
rs7770045	6	32723379	G	T	-0.459664	0.0217714	6.01e-99	-0.0151	0.0033	5.25e-06	-21.1132	4.57576	1.01e-103	4.83e-68
rs7769974	6	32723518	C	T	-0.460057	0.0217689	3.9e-99	-0.0151	0.0033	5.21e-06	-21.1337	4.57576	6.66e-104	3.48e-68
rs12200954	6	32723623	G	A	-0.459664	0.0217714	6.01e-99	-0.015	0.0033	5.41e-06	-21.1132	4.54545	1.34e-103	3.9e-68
rs7774452	6	32723869	C	T	-0.460094	0.0217692	3.79e-99	-0.015	0.0033	5.66e-06	-21.1351	4.54545	8.57e-104	2.75e-68
rs6457654	6	32735416	G	A	-0.426797	0.0220668	2.42e-83	-0.0141	0.0034	3.1e-05	-19.3411	4.14706	5.25e-87	1.61e-57
rs6457655	6	32735506	G	T	-0.426939	0.022073	2.37e-83	-0.0141	0.0034	3.03e-05	-19.3421	4.14706	5.15e-87	1.59e-57
rs9296041	6	32735861	C	A	-0.426797	0.0220668	2.42e-83	-0.0141	0.0034	2.95e-05	-19.3411	4.14706	5.25e-87	1.61e-57
rs9296043	6	32736103	C	T	-0.425592	0.0220779	8.41e-83	-0.014	0.0034	3.53e-05	-19.2768	4.11765	2.24e-86	3.41e-57
rs1825003	6	32736254	G	A	-0.427085	0.0220672	1.89e-83	-0.0141	0.0034	3.13e-05	-19.3538	4.14706	4.14e-87	1.34e-57
rs1585893	6	32736535	C	A	-0.426797	0.0220668	2.42e-83	-0.0141	0.0034	2.99e-05	-19.3411	4.14706	5.25e-87	1.61e-57
rs1585892	6	32736624	G	A	-0.426797	0.0220668	2.42e-83	-0.0141	0.0034	3.01e-05	-19.3411	4.14706	5.25e-87	1.61e-57
rs6457656	6	32736978	C	T	-0.426797	0.0220668	2.42e-83	-0.014	0.0034	3.31e-05	-19.3411	4.11765	6.74e-87	1.33e-57
rs6457659	6	32737183	C	A	-0.426813	0.0220669	2.39e-83	-0.014	0.0034	3.26e-05	-19.3418	4.11765	6.66e-87	1.32e-57
rs6457660	6	32737394	G	T	-0.426991	0.0220684	2.1e-83	-0.0141	0.0034	2.92e-05	-19.3485	4.14706	4.57e-87	1.45e-57
rs1015576	6	32737864	G	A	-0.425296	0.0220726	9.97e-83	-0.0138	0.0034	4.38e-05	-19.2681	4.05882	4.33e-86	2.66e-57
rs2857193	6	32747528	A	G	0.214463	0.0247341	4.29e-18	0.0181	0.0034	8.36e-08	8.67074	5.32353	5.91e-24	9.21e-24
rs2857192	6	32747550	A	T	0.214613	0.0247418	4.17e-18	0.0181	0.0034	8.45e-08	8.67411	5.32353	5.72e-24	8.93e-24
rs2621407	6	32747569	T	C	0.214613	0.0247418	4.17e-18	0.0181	0.0034	8.42e-08	8.67411	5.32353	5.72e-24	8.93e-24
rs2621405	6	32748039	T	C	0.214513	0.0247403	4.3e-18	0.0182	0.0034	8.23e-08	8.67059	5.35294	5.22e-24	8.18e-24
rs2857189	6	32748943	T	G	0.214588	0.0247421	4.21e-18	0.0186	0.0034	5.19e-08	8.67299	5.47059	3.08e-24	4.95e-24
rs2621403	6	32749795	A	T	0.214611	0.0247465	4.23e-18	0.0187	0.0035	6.01e-08	8.67238	5.34286	5.36e-24	8.39e-24
rs2621400	6	32750318	C	G	0.214821	0.024791	4.5e-18	0.0183	0.0034	6.35e-08	8.66528	5.38235	4.85e-24	7.63e-24
rs9276684	6	32750856	C	G	0.214091	0.0247516	5.17e-18	0.0183	0.0034	6.28e-08	8.64958	5.38235	5.65e-24	8.82e-24
rs2621399	6	32750951	T	C	0.214583	0.024744	4.24e-18	0.0183	0.0034	6.26e-08	8.67212	5.38235	4.54e-24	7.16e-24
rs2621395	6	32754367	T	G	0.214612	0.0247418	4.17e-18	0.0184	0.0034	5.24e-08	8.67407	5.41176	3.93e-24	6.23e-24
rs2857175	6	32754398	A	G	0.214359	0.0247472	4.64e-18	0.0184	0.0034	5.25e-08	8.66195	5.41176	4.42e-24	6.98e-24
rs9276698	6	32756386	A	G	0.214612	0.0247418	4.17e-18	0.0183	0.0034	6.65e-08	8.67407	5.38235	4.45e-24	7.03e-24
rs2621389	6	32757532	A	C	0.214612	0.0247418	4.17e-18	0.0182	0.0034	8.06e-08	8.67407	5.35294	5.05e-24	7.92e-24
rs2857166	6	32757594	T	G	0.214612	0.0247418	4.17e-18	0.0182	0.0034	8e-08	8.67407	5.35294	5.05e-24	7.92e-24
rs2857165	6	32757737	A	G	0.214299	0.0247384	4.61e-18	0.0179	0.0034	1.17e-07	8.66261	5.26471	8.21e-24	1.26e-23
rs2621387	6	32757971	A	C	0.215762	0.0247386	2.74e-18	0.0181	0.0034	9.11e-08	8.72167	5.32353	3.6e-24	5.74e-24
rs2857164	6	32758219	A	C	0.21403	0.0247358	5.03e-18	0.0183	0.0034	6.41e-08	8.65264	5.38235	5.48e-24	8.57e-24
rs2621386	6	32758268	A	C	0.214612	0.0247418	4.17e-18	0.0182	0.0034	7.86e-08	8.67407	5.35294	5.05e-24	7.92e-24
rs2621384	6	32759273	T	C	0.214589	0.0247417	4.2e-18	0.0182	0.0034	7.28e-08	8.67317	5.35294	5.09e-24	7.99e-24
rs2857161	6	32759297	A	G	0.214785	0.0247534	4.06e-18	0.0174	0.0034	2.84e-07	8.67699	5.11765	1.33e-23	2.01e-23
rs2621383	6	32759335	A	C	0.213703	0.0247477	5.86e-18	0.0174	0.0034	2.89e-07	8.63527	5.11765	1.99e-23	2.94e-23
rs7767167	6	32765182	A	G	0.653446	0.0433322	2.2e-51	0.0207	0.0047	1.06e-05	15.0799	4.40426	4.19e-56	2.19e-54
rs115196245	6	32778077	C	G	1.13375	0.0342468	1e-200	0.0327	0.0098	0.0008984	33.1053	3.33673	4.32e-252	1.76e-218
rs17213749	6	32787651	A	G	1.13338	0.0342424	1e-200	0.035	0.0098	0.0003597	33.0987	3.57143	5.43e-252	1.08e-219
rs73410789	6	32793721	C	G	1.13376	0.0342452	1e-200	0.0356	0.0098	0.000287	33.1071	3.63265	4.05e-252	3.89e-220
rs41316552	6	32799923	C	T	-0.227747	0.0328189	3.93e-12	-0.0264	0.0046	1.12e-08	-6.93951	5.73913	3.25e-18	5.6e-05
rs3819716	6	32804284	A	G	0.258365	0.0227715	7.77e-30	0.0135	0.0033	4.77e-05	11.346	4.09091	8.46e-34	3.72e-33
rs3819717	6	32804299	T	C	0.258679	0.0227728	6.68e-30	0.0137	0.0033	3.97e-05	11.3591	4.15152	5.34e-34	2.4e-33
rs241426	6	32804553	A	T	0.320151	0.0231839	2.24e-43	0.0119	0.0034	0.000469	13.8092	3.5	8.63e-46	1.41e-44
rs3819720	6	32804570	A	G	0.503498	0.0219836	4.31e-116	0.0186	0.0034	5.96e-08	22.9033	5.47059	3.95e-123	4.95e-118
rs3819721	6	32804798	A	G	0.350016	0.0236959	2.25e-49	0.0218	0.0038	9.57e-09	14.7712	5.73684	6.38e-58	4.09e-56
rs1871665	6	32804879	T	C	0.369623	0.022263	6.68e-62	0.0138	0.0033	3.4e-05	16.6026	4.18182	9.42e-66	1.48e-63
rs1871664	6	32804881	A	G	0.369661	0.0222634	6.53e-62	0.014	0.0033	2.57e-05	16.604	4.24242	5.97e-66	9.57e-64
rs4148870	6	32806391	T	C	0.483669	0.02176	1.87e-109	0.0124	0.0033	0.0001808	22.2274	3.75758	4.31e-114	2.72e-105
rs4148869	6	32806576	T	C	0.490642	0.0218026	3.81e-112	0.0121	0.0033	0.0002811	22.5038	3.66667	6.31e-117	2.39e-107
rs4148868	6	32806584	A	G	0.45379	0.02183	5.62e-96	0.013	0.0033	8.21e-05	20.7874	3.93939	6.87e-100	7.46e-94
rs9391747	6	32806949	T	C	0.495343	0.0217805	1.7e-114	0.012	0.0033	0.0003008	22.7425	3.63636	2.11e-119	2.51e-109
rs2071464	6	32809076	A	G	0.477042	0.0217283	7.78e-107	0.0126	0.0033	0.0001357	21.9549	3.81818	2.49e-111	3.57e-103
rs2071627	6	32809223	A	C	0.446334	0.0219202	3.65e-92	0.0133	0.0033	7.12e-05	20.3618	4.0303	7.14e-96	9.88e-91
rs9276810	6	32810443	A	G	0.476756	0.0217288	1.05e-106	0.0128	0.0033	0.0001145	21.9412	3.87879	3.42e-111	2.76e-103
rs1053752	6	32814127	A	G	0.507718	0.0216899	3.54e-121	0.0123	0.0033	0.0002117	23.408	3.72727	1.91e-126	1.22e-115
rs9276821	6	32829304	A	G	0.433391	0.0225919	5.09e-82	0.0132	0.0033	6.88e-05	19.1835	4	3.45e-85	2e-81
rs9276842	6	32839628	A	G	0.433848	0.0225964	3.71e-82	0.0126	0.0033	0.0001437	19.1999	3.81818	2.47e-85	6.08e-81
rs154988	6	32877266	A	G	0.446306	0.0223789	1.72e-88	0.0111	0.0033	0.000735	19.9432	3.36364	5.27e-92	4.13e-85
rs154981	6	32880993	T	C	0.446125	0.0223801	2.06e-88	0.0111	0.0033	0.0007964	19.934	3.36364	6.4e-92	4.87e-85
rs35599935	6	32886487	C	T	-0.189587	0.0566714	0.000821713	-0.0378	0.0065	6.53e-09	-3.34537	5.81538	1.55e-08	0.472448
rs154978	6	32899296	T	C	0.453214	0.0226835	8.25e-89	0.0119	0.0033	0.0003154	19.9799	3.60606	2.43e-92	3.15e-86
rs154977	6	32900018	G	C	-0.184717	0.0244536	4.23e-14	-0.0151	0.0035	1.51e-05	-7.55378	4.31429	4.22e-18	2.45e-07
rs3128940	6	32963279	T	A	0.300772	0.0309477	2.51e-22	0.0138	0.0038	0.0003328	9.71872	-3.63158	1.61e-25	1.25e-13
rs2073523	6	33045839	T	C	-0.336216	0.0599204	2.01e-08	-0.0243	0.0066	0.0002497	-5.61104	-3.68182	9.07e-11	4.15e-11
rs1431403	6	33047031	C	T	0.189156	0.0254163	9.89e-14	0.0143	0.0036	8.64e-05	7.44231	-3.97222	3.83e-17	2.02e-07
rs2856822	6	33047432	C	A	0.179515	0.0251992	1.05e-12	0.0127	0.0036	0.000363	7.12384	-3.52778	2.36e-15	3.68e-07
rs9277356	6	33048694	G	A	0.171775	0.0252367	1e-11	0.012	0.0036	0.0008154	6.80656	-3.33333	4.96e-14	1.1e-06
rs9277357	6	33049979	G	A	0.191586	0.0252413	3.19e-14	0.0132	0.0036	0.0002617	7.59018	-3.66667	3.54e-17	4.9e-08
rs9277361	6	33050045	C	T	0.194025	0.0252368	1.49e-14	0.0135	0.0036	0.0001925	7.68818	-3.75	1.16e-17	3.57e-08
rs9277362	6	33050078	G	A	0.193455	0.0252464	1.82e-14	0.0147	0.0038	0.0001255	7.66268	-3.86842	9.19e-18	5.33e-08
rs9277378	6	33050279	G	A	0.19398	0.0252383	1.52e-14	0.013	0.0036	0.0002989	7.68594	-3.61111	1.99e-17	2.63e-08
rs9277380	6	33050369	G	C	0.193507	0.025246	1.79e-14	0.013	0.0036	0.0003182	7.66486	-3.61111	2.36e-17	2.94e-08
rs9277386	6	33050499	G	A	0.194305	0.0252348	1.36e-14	0.0131	0.0036	0.0003042	7.69988	-3.63889	1.6e-17	2.61e-08
rs3097673	6	33050671	C	A	0.193507	0.025246	1.79e-14	0.013	0.0036	0.0003056	7.66486	-3.61111	2.36e-17	2.94e-08
rs9277393	6	33050877	G	A	0.187855	0.0251258	7.63e-14	0.0124	0.0036	0.0005445	7.47658	-3.44444	2e-16	5.32e-08
rs9277394	6	33050970	T	A	0.186933	0.0251375	1.03e-13	0.0124	0.0036	0.0005542	7.43642	-3.44444	2.75e-16	6.53e-08
rs9277395	6	33051051	G	A	0.188025	0.0251282	7.28e-14	0.0124	0.0036	0.0005553	7.48263	-3.44444	1.9e-16	5.16e-08
rs9277406	6	33051554	C	T	0.186923	0.0251377	1.04e-13	0.0124	0.0036	0.000537	7.43596	-3.44444	2.76e-16	6.55e-08
rs9277409	6	33051624	G	C	0.188239	0.025132	6.89e-14	0.0124	0.0036	0.0005291	7.49001	-3.44444	1.79e-16	4.97e-08
rs9277417	6	33051741	G	A	0.187475	0.0252286	1.08e-13	0.0138	0.0038	0.0002952	7.43105	-3.63158	1.46e-16	1.02e-07
rs9277419	6	33051777	G	A	0.188144	0.0253787	1.23e-13	0.0127	0.0036	0.000425	7.41346	-3.52778	2.44e-16	8.83e-08
rs9277424	6	33051865	C	A	0.186795	0.0251847	1.2e-13	0.0124	0.0036	0.0005502	7.417	-3.44444	3.21e-16	7.21e-08
rs116818505	6	33051900	G	T	0.186672	0.0251452	1.14e-13	0.0133	0.0038	0.0004463	7.42376	-3.5	2.49e-16	7.88e-08
rs9277432	6	33052072	T	A	0.186916	0.0251377	1.04e-13	0.0124	0.0036	0.0005715	7.43568	-3.44444	2.77e-16	6.55e-08
rs9277434	6	33052186	G	A	0.185978	0.0251394	1.38e-13	0.0124	0.0036	0.0005728	7.39787	-3.44444	3.73e-16	7.94e-08
rs9277437	6	33052250	G	A	0.185889	0.0251412	1.43e-13	0.0124	0.0036	0.0005731	7.3938	-3.44444	3.85e-16	8.11e-08
rs9277443	6	33052414	G	A	0.185467	0.0251543	1.67e-13	0.0124	0.0036	0.0005737	7.37317	-3.44444	4.53e-16	9e-08
rs1042331	6	33052950	C	T	0.186916	0.0251377	1.04e-13	0.0124	0.0036	0.0005705	7.43568	-3.44444	2.77e-16	6.55e-08
rs1071597	6	33052986	C	T	0.187552	0.0251494	8.82e-14	0.0124	0.0036	0.0005593	7.45751	-3.44444	2.32e-16	5.86e-08
rs9277458	6	33053167	C	A	0.186111	0.0251397	1.33e-13	0.0123	0.0036	0.0005767	7.40307	-3.41667	3.96e-16	7.27e-08
rs9277459	6	33053248	G	A	0.186916	0.0251377	1.04e-13	0.0124	0.0036	0.000575	7.43568	-3.44444	2.77e-16	6.55e-08
rs9277462	6	33053271	C	T	0.186926	0.0251375	1.04e-13	0.0123	0.0036	0.0005756	7.43614	-3.41667	3.04e-16	6.14e-08
rs9277466	6	33053399	C	T	0.186916	0.0251377	1.04e-13	0.0124	0.0036	0.0005754	7.43568	-3.44444	2.77e-16	6.55e-08
rs9277472	6	33053723	C	T	0.186916	0.0251377	1.04e-13	0.0125	0.0036	0.0004899	7.43568	-3.47222	2.5e-16	6.97e-08
rs9277479	6	33053789	G	A	0.187172	0.0251458	9.81e-14	0.013	0.0036	0.0003306	7.44347	-3.61111	1.42e-16	9.13e-08
rs9277482	6	33053868	G	A	0.186456	0.0251554	1.24e-13	0.0129	0.0037	0.0004279	7.41217	-3.48649	2.87e-16	8.11e-08
rs9277491	6	33053971	C	T	0.186893	0.0251433	1.06e-13	0.0124	0.0036	0.0005553	7.43311	-3.44444	2.82e-16	6.64e-08
rs9277493	6	33054046	G	T	0.187331	0.0251454	9.34e-14	0.0123	0.0036	0.0006238	7.44991	-3.41667	2.73e-16	5.73e-08
rs9277498	6	33054141	C	T	0.186916	0.0251377	1.04e-13	0.0138	0.0036	0.0001415	7.43568	-3.83333	6.73e-17	1.55e-07
rs9277508	6	33054177	C	T	0.186216	0.0251435	1.3e-13	0.0134	0.0037	0.0002613	7.40613	-3.62162	1.85e-16	1.13e-07
rs9277509	6	33054207	G	A	0.186296	0.0251243	1.22e-13	0.0127	0.0036	0.000491	7.41497	-3.52778	2.41e-16	8.77e-08
rs9277511	6	33054215	C	A	0.187462	0.0251513	9.1e-14	0.0159	0.004	7.84e-05	7.45337	-3.975	3.46e-17	1.93e-07
rs9277514	6	33054235	G	T	0.186918	0.0251386	1.04e-13	0.0132	0.0036	0.000308	7.4355	-3.66667	1.24e-16	1.07e-07
rs9277518	6	33054302	C	T	0.188088	0.0252112	8.62e-14	0.013	0.0037	0.0004682	7.46049	-3.51351	1.77e-16	6.74e-08
rs1042488	6	33054381	C	T	0.187778	0.0251723	8.67e-14	0.0154	0.004	9.62e-05	7.45971	-3.85	5.21e-17	1.42e-07
rs1042544	6	33054457	G	A	0.187062	0.025151	1.03e-13	0.0126	0.0036	0.0004163	7.43756	-3.5	2.23e-16	7.35e-08
rs9277534	6	33054807	G	A	0.186039	0.0251382	1.36e-13	0.0124	0.0036	0.0005659	7.40065	-3.44444	3.65e-16	7.83e-08
rs9277538	6	33055047	G	A	0.194485	0.025259	1.36e-14	0.0124	0.0036	0.0005406	7.69963	-3.44444	3.3e-17	1.66e-08
rs9277540	6	33055123	G	A	0.185669	0.0251556	1.57e-13	0.0124	0.0036	0.0005657	7.38082	-3.44444	4.27e-16	8.66e-08
rs9277541	6	33055158	G	A	0.185748	0.0251561	1.54e-13	0.0124	0.0036	0.0005674	7.38382	-3.44444	4.17e-16	8.53e-08
rs9277542	6	33055247	C	T	0.185757	0.0251408	1.48e-13	0.0123	0.0036	0.0005868	7.38867	-3.41667	4.43e-16	7.82e-08
rs9277546	6	33055346	G	T	0.186319	0.0251373	1.24e-13	0.0125	0.0036	0.0005071	7.41205	-3.47222	3.02e-16	7.86e-08
rs9277549	6	33055419	G	A	0.187906	0.0251622	8.15e-14	0.0123	0.0036	0.0005976	7.46779	-3.41667	2.37e-16	5.23e-08
rs9277550	6	33055487	C	T	0.184053	0.0251614	2.58e-13	0.0124	0.0036	0.0005495	7.3149	-3.44444	7.17e-16	1.2e-07
rs3128964	6	33055818	G	A	0.18674	0.0251357	1.09e-13	0.0124	0.0036	0.0005734	7.42927	-3.44444	2.91e-16	6.77e-08
rs3130188	6	33057176	C	T	0.186393	0.0251369	1.22e-13	0.0124	0.0036	0.0005455	7.41511	-3.44444	3.26e-16	7.28e-08
rs3117216	6	33063403	G	A	0.186159	0.0251353	1.3e-13	0.0125	0.0036	0.0005137	7.40628	-3.47222	3.16e-16	8.1e-08
rs2064476	6	33073322	G	A	0.18576	0.0251362	1.47e-13	0.0125	0.0036	0.0004951	7.39014	-3.47222	3.59e-16	8.78e-08
rs3130018	6	33290402	A	G	0.17236	0.0224359	1.56e-14	0.0113	0.0033	0.0006316	7.68233	3.42424	6.49e-17	5.06e-17
rs10947458	6	33816451	T	C	-0.223344	0.0259071	6.64e-18	-0.0136	0.0038	0.0003433	-8.62096	-3.57895	1.21e-20	1.35e-20
rs10774624	12	111833788	A	G	-0.120342	0.0229199	1.52e-07	-0.0115	0.0033	0.0005682	-5.25055	-3.48485	1.43e-09	6e-10
rs4766578	12	111904371	A	T	-0.131407	0.0226345	6.41e-09	-0.012	0.0033	0.0002884	-5.80561	-3.63636	2.95e-11	1.4e-11

## Sheet: Table S10
Supplementary Table 10. Shared pleiotropic SNPs between diabetic background retinopathy and frailty index identified by PLACO (T.placo>0, p.placo<5E-8).
SNP	Chr	Pos	Effect_allele	Other_allele	Diabetic background retinopathy			Frailty index			PLACO
					beta	se	P-value	beta	se	P-value	T.placo	p.placo
rs7552539	1	113810083	G	A	0.200661	0.0331791	1.47e-09	-0.016	0.0052	0.002126	18.2568	3.19e-08
rs11811051	1	113810389	C	T	0.19994	0.033059	1.47e-09	-0.0161	0.005	0.001405	19.1159	1.48e-08
rs17031250	1	113812949	T	C	0.203883	0.0340369	2.1e-09	0.0163	0.0051	0.001447	18.7926	1.97e-08
rs11810933	1	113815375	C	T	0.200471	0.0330635	1.33e-09	-0.0157	0.005	0.001856	18.6823	2.18e-08
rs11811451	1	113816931	C	T	0.201423	0.0330352	1.08e-09	-0.0162	0.005	0.001351	19.3908	1.16e-08
rs2185971	1	114220305	T	G	-0.121139	0.0226426	8.79e-08	-0.0121	0.0034	0.0004338	18.7249	2.1e-08
rs6696784	1	114231398	A	G	-0.121124	0.0226418	8.82e-08	-0.0121	0.0034	0.0003963	18.7233	2.1e-08
rs11102671	1	114235379	A	T	-0.1211	0.0226414	8.86e-08	-0.0121	0.0034	0.0004223	18.7199	2.11e-08
rs1111695	1	114243899	A	C	-0.122173	0.0226392	6.8e-08	-0.012	0.0034	0.0004677	18.7294	2.09e-08
rs7556622	1	114256379	G	C	-0.121751	0.0226409	7.55e-08	0.012	0.0034	0.0004568	18.6637	2.22e-08
rs10858016	1	114269977	G	A	-0.121751	0.0226409	7.55e-08	0.012	0.0034	0.0004537	18.6637	2.22e-08
rs2273758	1	114280717	C	A	-0.121134	0.0226459	8.84e-08	0.012	0.0034	0.0004653	18.5657	2.42e-08
rs1230686	1	114291406	A	G	-0.121414	0.0226446	8.24e-08	-0.0122	0.0034	0.0003674	18.9216	1.76e-08
rs1230682	1	114293526	A	G	-0.121416	0.0226446	8.24e-08	-0.0123	0.0034	0.0003417	19.078	1.53e-08
rs2797414	1	114295438	A	G	-0.121404	0.0226446	8.26e-08	-0.0123	0.0034	0.000352	19.0762	1.53e-08
rs3789598	1	114318727	A	C	0.122193	0.0226526	6.88e-08	0.012	0.0034	0.0004953	18.7214	2.1e-08
rs2636008	1	114325914	G	A	0.136277	0.0227301	2.03e-09	-0.0142	0.0035	5.65e-05	23.9247	2.01e-10
rs116466121	6	29252758	T	A	0.177365	0.0295152	1.86e-09	-0.021	0.0052	5.84e-05	23.8684	2.11e-10
rs41317798	6	29514923	A	G	0.247513	0.0351449	1.89e-12	0.0169	0.0056	0.002429	20.8045	3.26e-09
rs3094123	6	30772378	G	A	0.29044	0.0369669	3.94e-15	-0.0106	0.0043	0.01425	18.8478	1.88e-08
rs3094113	6	30772629	T	C	0.290436	0.0369599	3.9e-15	0.0107	0.0043	0.01369	19.0329	1.59e-08
rs3129989	6	30773522	C	T	0.301258	0.0352261	1.21e-17	-0.0104	0.004	0.01026	21.6226	1.57e-09
rs3130783	6	30774357	A	G	0.301342	0.0352276	1.19e-17	0.0104	0.004	0.009648	21.6275	1.56e-09
rs3094111	6	30788191	C	T	0.289069	0.0367457	3.64e-15	-0.0114	0.0042	0.007111	20.8218	3.21e-09
rs3130784	6	30796106	C	A	0.292024	0.0369588	2.76e-15	-0.011	0.0043	0.01112	19.6838	8.88e-09
rs3130785	6	30796738	C	T	0.291355	0.0369571	3.18e-15	-0.0112	0.0043	0.01012	20.0055	6.66e-09
rs3130648	6	30800326	T	C	0.235636	0.0301893	5.94e-15	0.011	0.0041	0.007324	20.4189	4.6e-09
rs3130788	6	30810993	G	A	0.231402	0.0288324	1.01e-15	-0.0105	0.0039	0.007177	21.0585	2.6e-09
rs3131028	6	30814051	C	T	0.231002	0.0288393	1.15e-15	-0.0105	0.0039	0.006768	21.0179	2.69e-09
rs3130654	6	30823075	C	G	0.193071	0.0276284	2.79e-12	0.0102	0.0039	0.007907	17.8502	4.6e-08
rs3131032	6	30841631	T	G	0.230773	0.0288097	1.14e-15	0.0104	0.0039	0.007283	20.8142	3.23e-09
rs3094719	6	30844972	G	A	0.231174	0.0288165	1.04e-15	-0.0102	0.0039	0.008806	20.4354	4.53e-09
rs3130797	6	30846088	C	T	0.217069	0.0291003	8.7e-14	-0.0104	0.0039	0.007827	19.4107	1.13e-08
rs3094108	6	30850395	G	A	0.217391	0.0291162	8.25e-14	-0.0108	0.0039	0.005705	20.1902	5.64e-09
rs3131034	6	30853796	A	G	0.231677	0.0288326	9.34e-16	0.0109	0.0039	0.005068	21.9028	1.22e-09
rs3130779	6	30872203	G	A	0.233317	0.0288595	6.24e-16	-0.0107	0.0039	0.005862	21.6221	1.57e-09
rs3130780	6	30874308	G	T	0.218719	0.029113	5.79e-14	-0.0105	0.0039	0.007	19.7386	8.46e-09
rs2530710	6	30940387	C	T	0.209437	0.0280697	8.57e-14	-0.0152	0.0042	0.0003136	26.4772	2.07e-11
rs2530707	6	30941846	C	T	0.209079	0.0280691	9.43e-14	-0.0154	0.0042	0.0002637	26.7851	1.57e-11
rs2517433	6	30944709	C	A	0.208984	0.0280615	9.52e-14	-0.0156	0.0042	0.0002017	27.1323	1.16e-11
rs1634731	6	30955681	A	G	0.207124	0.028064	1.58e-13	0.0146	0.0042	0.0005173	25.1469	6.76e-11
rs1632870	6	30987987	C	T	0.169985	0.0327154	2.04e-07	-0.0192	0.0045	1.67e-05	21.8246	1.31e-09
rs2844670	6	31005726	A	G	0.256805	0.0325439	3e-15	0.0169	0.0044	0.0001199	29.72	1.16e-12
rs2517549	6	31008598	A	C	0.216357	0.0243255	5.88e-19	0.0126	0.0034	0.0002248	32.2505	1.23e-13
rs2517544	6	31009508	G	C	0.204981	0.0258319	2.1e-15	-0.0148	0.0035	2.92e-05	32.9369	6.72e-14
rs3131926	6	31013085	T	C	0.140141	0.0231362	1.38e-09	0.0109	0.0033	0.001026	19.6436	9.21e-09
rs2517536	6	31014823	A	T	0.128693	0.0227986	1.65e-08	0.0112	0.0033	0.0006802	18.8269	1.91e-08
rs2844645	6	31015182	A	G	0.128994	0.0227967	1.53e-08	0.0112	0.0033	0.0006752	18.8721	1.84e-08
rs2844644	6	31016146	A	G	0.188585	0.0233167	6.07e-16	0.0092	0.0033	0.0057	21.9874	1.13e-09
rs2251830	6	31016978	A	C	0.18821	0.0233282	7.15e-16	0.0092	0.0033	0.005507	21.9339	1.19e-09
rs2523866	6	31017347	C	T	0.186648	0.0233553	1.33e-15	-0.0089	0.0033	0.007614	21.008	2.72e-09
rs2844643	6	31017553	A	G	0.188096	0.0233228	7.33e-16	0.0091	0.0033	0.006046	21.6827	1.49e-09
rs2523865	6	31018448	C	A	0.188311	0.0233226	6.79e-16	-0.0091	0.0033	0.006284	21.7072	1.45e-09
rs2523864	6	31018546	T	C	0.188189	0.0233261	7.16e-16	0.0094	0.0033	0.004818	22.4199	7.69e-10
rs2523861	6	31019215	T	C	0.188096	0.0233228	7.33e-16	0.0091	0.0033	0.005937	21.6827	1.49e-09
rs2517530	6	31019517	G	A	0.187995	0.0233236	7.61e-16	-0.0092	0.0033	0.005897	21.9136	1.21e-09
rs2428517	6	31020152	C	T	0.188044	0.0233234	7.48e-16	-0.0091	0.0033	0.006201	21.6763	1.49e-09
rs2517503	6	31032407	C	A	0.419392	0.0517095	5.04e-16	-0.0237	0.006	7.12e-05	31.4145	2.59e-13
rs2535298	6	31059462	A	G	0.189999	0.0296433	1.46e-10	0.0144	0.0042	0.0005352	21.5718	1.64e-09
rs3130967	6	31063413	C	T	0.418345	0.0517073	5.94e-16	-0.024	0.006	5.63e-05	31.7399	1.94e-13
rs2517438	6	31064100	C	T	0.419567	0.0517097	4.9e-16	-0.0241	0.006	5.58e-05	31.9643	1.59e-13
rs2256962	6	31065620	G	A	0.397584	0.0505113	3.51e-15	-0.0246	0.0056	1.08e-05	33.9565	2.73e-14
rs2233978	6	31079703	G	C	-0.268641	0.0416697	1.14e-10	0.0177	0.006	0.003288	18.634	2.28e-08
rs3094204	6	31091992	G	A	0.149372	0.0224139	2.66e-11	-0.0094	0.0033	0.004163	18.5811	2.39e-08
rs3095307	6	31092049	C	G	0.155133	0.0224239	4.58e-12	0.0115	0.0033	0.0004983	23.6503	2.56e-10
rs3095304	6	31092767	C	T	0.193093	0.0296995	7.95e-11	-0.0151	0.0042	0.0002891	22.9531	4.78e-10
rs1265093	6	31107187	A	G	0.190365	0.0244613	7.12e-15	0.0104	0.0036	0.003911	21.9543	1.17e-09
rs2233942	6	31107904	G	C	0.172797	0.0290801	2.81e-09	-0.0155	0.004	9.65e-05	22.6417	6.31e-10
rs3132540	6	31109943	G	A	0.17239	0.0290887	3.1e-09	-0.0152	0.004	0.0001346	22.142	9.85e-10
rs3131011	6	31111625	C	T	0.172778	0.0290877	2.85e-09	-0.0155	0.004	9.53e-05	22.6334	6.35e-10
rs3094226	6	31112899	T	C	0.195033	0.0264523	1.67e-13	0.0129	0.0038	0.0007151	24.5256	1.18e-10
rs2073719	6	31112925	T	C	0.196006	0.0264867	1.36e-13	0.0129	0.0038	0.0006544	24.6147	1.09e-10
rs3132539	6	31113030	G	A	0.17273	0.0290913	2.89e-09	-0.0155	0.004	9.22e-05	22.6244	6.41e-10
rs3094225	6	31113052	A	G	0.184497	0.0247382	8.79e-14	0.0154	0.0037	3.08e-05	30.4843	5.9e-13
rs3130575	6	31113106	G	A	0.194291	0.026461	2.1e-13	-0.013	0.0038	0.0006277	24.6175	1.08e-10
rs3132538	6	31113842	G	A	0.17414	0.0290978	2.17e-09	-0.0153	0.004	0.0001244	22.5064	7.12e-10
rs2240065	6	31114449	T	C	0.177346	0.0290367	1.01e-09	0.0153	0.004	0.0001161	22.9655	4.72e-10
rs2240062	6	31114762	G	A	0.172926	0.0290884	2.77e-09	-0.0154	0.004	0.0001069	22.5049	7.13e-10
rs9263761	6	31116739	G	A	0.172768	0.0290879	2.86e-09	-0.0154	0.004	0.0001032	22.4849	7.25e-10
rs2022084	6	31117053	G	A	0.193815	0.0264271	2.23e-13	-0.0128	0.0038	0.0006719	24.2057	1.56e-10
rs3094227	6	31117378	C	A	0.177329	0.0290385	1.02e-09	-0.0153	0.004	0.0001176	22.9619	4.74e-10
rs3130498	6	31117619	C	T	0.194662	0.0264272	1.76e-13	-0.0128	0.0038	0.0006639	24.31	1.42e-10
rs130078	6	31118565	G	C	0.194755	0.0264275	1.71e-13	-0.0129	0.0038	0.0006298	24.5138	1.19e-10
rs3130499	6	31119889	C	T	0.194605	0.0264272	1.79e-13	-0.0129	0.0038	0.0006375	24.4954	1.21e-10
rs3130500	6	31119976	A	T	0.19507	0.0264261	1.56e-13	0.0132	0.0038	0.0004569	25.1329	6.84e-11
rs2240059	6	31120614	T	C	0.195036	0.0264262	1.58e-13	0.0132	0.0038	0.0004612	25.1284	6.87e-11
rs3130450	6	31121513	T	C	0.19468	0.0264279	1.75e-13	0.0129	0.0038	0.0006214	24.5041	1.2e-10
rs3130451	6	31123242	G	A	0.194596	0.0264273	1.79e-13	-0.0129	0.0038	0.0006182	24.4942	1.21e-10
rs9263788	6	31128259	G	A	0.171963	0.0290833	3.36e-09	-0.0154	0.004	0.0001073	22.3844	7.94e-10
rs2073721	6	31129616	G	A	0.194878	0.0264308	1.67e-13	-0.013	0.0038	0.0006181	24.7187	9.89e-11
rs2073723	6	31130078	C	T	0.194854	0.0264315	1.68e-13	-0.0127	0.0038	0.0008149	24.137	1.66e-10
rs1065461	6	31130502	C	T	0.194385	0.0264307	1.92e-13	-0.0124	0.0038	0.001078	23.5037	2.92e-10
rs3132528	6	31131569	T	C	0.194895	0.0264306	1.66e-13	0.0127	0.0038	0.0007597	24.1428	1.65e-10
rs3130929	6	31135207	C	T	0.193698	0.0264422	2.38e-13	-0.013	0.0038	0.0005462	24.5605	1.14e-10
rs9263804	6	31135706	T	C	0.195215	0.0264312	1.52e-13	0.013	0.0038	0.0005485	24.7605	9.53e-11
rs9263805	6	31135735	C	A	0.204097	0.0262838	8.16e-15	-0.0174	0.0041	1.9e-05	32.3563	1.12e-13
rs3130928	6	31136097	A	C	0.195533	0.0264341	1.39e-13	0.013	0.0038	0.0005665	24.7976	9.22e-11
rs3130501	6	31136453	G	A	0.195794	0.0264286	1.28e-13	-0.0125	0.0038	0.0009191	23.8672	2.11e-10
rs3130502	6	31136666	G	A	0.19534	0.0264295	1.46e-13	-0.0131	0.0038	0.0005261	24.9709	7.9e-11
rs3132524	6	31136714	C	T	0.195256	0.0264308	1.5e-13	-0.0129	0.0038	0.0006055	24.5729	1.13e-10
rs3132523	6	31136832	C	T	0.195229	0.0264306	1.51e-13	-0.013	0.0038	0.000566	24.7628	9.51e-11
rs3130503	6	31137165	G	A	0.17722	0.0290381	1.04e-09	-0.0154	0.004	0.000103	23.0993	4.19e-10
rs3132522	6	31137759	C	T	0.195075	0.0264355	1.59e-13	-0.0128	0.0038	0.0007536	24.3533	1.37e-10
rs3094192	6	31137804	G	C	0.19508	0.0264354	1.59e-13	-0.0129	0.0038	0.0006871	24.5469	1.15e-10
rs3130504	6	31137837	T	A	0.195098	0.0264348	1.58e-13	-0.0129	0.0038	0.0006457	24.5496	1.15e-10
rs2269712	6	31141209	G	A	0.233747	0.0275827	2.36e-17	-0.0155	0.0038	4.71e-05	33.8904	2.89e-14
rs3132517	6	31141836	T	C	0.179516	0.0291283	7.14e-10	0.0149	0.004	0.0001912	22.5612	6.78e-10
rs3134789	6	31144695	C	T	0.239608	0.0332519	5.77e-13	-0.0191	0.0045	2.21e-05	30.0509	8.66e-13
rs3131017	6	31147081	T	C	0.23936	0.0332534	6.11e-13	0.0191	0.0045	2.2e-05	30.0187	8.91e-13
rs4343960	6	31156606	C	A	0.2394	0.0332513	6.03e-13	-0.0191	0.0045	2.2e-05	30.0256	8.86e-13
rs3130460	6	31160188	G	A	0.239319	0.0332503	6.13e-13	-0.0192	0.0045	2.07e-05	30.1749	7.76e-13
rs3095238	6	31161210	G	T	0.239342	0.0332491	6.09e-13	-0.0192	0.0045	2.03e-05	30.1789	7.73e-13
rs3095237	6	31161347	G	A	0.239349	0.0332495	6.09e-13	-0.0192	0.0045	1.98e-05	30.1794	7.73e-13
rs3130461	6	31164700	A	G	0.239219	0.0332488	6.25e-13	0.019	0.0045	2.34e-05	29.8469	1.04e-12
rs3094610	6	31165150	C	G	0.239197	0.0332486	6.28e-13	0.0191	0.0045	2.32e-05	30.0028	9.04e-13
rs3130462	6	31165277	G	A	0.239193	0.0332486	6.29e-13	-0.019	0.0045	2.51e-05	29.8438	1.04e-12
rs3094609	6	31165566	C	T	0.239179	0.0332488	6.31e-13	-0.019	0.0045	2.34e-05	29.8419	1.04e-12
rs3130463	6	31165962	A	G	0.238999	0.0332506	6.58e-13	0.019	0.0045	2.47e-05	29.818	1.06e-12
rs3094608	6	31166683	A	G	0.23875	0.0332477	6.92e-13	0.0189	0.0045	2.71e-05	29.6317	1.26e-12
rs3094607	6	31169539	G	A	0.252	0.0330932	2.64e-14	-0.0188	0.0045	3.17e-05	31.237	3.03e-13
rs3132511	6	31170020	C	G	0.238558	0.0332595	7.36e-13	0.0203	0.0045	6.92e-06	31.8087	1.82e-13
rs9263875	6	31170914	G	A	0.194739	0.0224641	4.36e-18	-0.0084	0.0034	0.01342	20.7936	3.29e-09
rs3094606	6	31173678	G	A	0.236352	0.0332321	1.14e-12	-0.0198	0.0045	1.12e-05	30.7598	4.62e-13
rs3132509	6	31174521	C	T	0.236352	0.0332321	1.14e-12	-0.0198	0.0045	1.15e-05	30.7598	4.62e-13
rs3132508	6	31174796	T	G	0.22013	0.0330123	2.59e-11	0.0197	0.0045	1.23e-05	28.7062	2.85e-12
rs3132507	6	31175613	C	A	0.235615	0.0331738	1.23e-12	-0.0197	0.0045	1.18e-05	30.5617	5.51e-13
rs3130952	6	31177915	A	G	0.235557	0.0331643	1.22e-12	0.0198	0.0045	1.07e-05	30.7193	4.79e-13
rs3130512	6	31178000	G	A	0.23553	0.0331653	1.23e-12	-0.0198	0.0045	1.13e-05	30.7149	4.81e-13
rs3132504	6	31178743	G	T	0.235865	0.0331787	1.17e-12	-0.0198	0.0045	1.1e-05	30.7459	4.68e-13
rs3132503	6	31179006	T	A	0.235642	0.0331557	1.18e-12	-0.0198	0.0045	1.07e-05	30.7382	4.71e-13
rs3130466	6	31179932	C	G	0.23553	0.0331653	1.23e-12	0.0196	0.0045	1.36e-05	30.4022	6.34e-13
rs3132501	6	31185977	G	T	0.235607	0.0331638	1.21e-12	-0.0197	0.0045	1.17e-05	30.5698	5.47e-13
rs3130951	6	31186868	C	T	0.235534	0.0331654	1.23e-12	-0.0198	0.0045	1.1e-05	30.7153	4.81e-13
rs3132500	6	31188611	G	T	0.235504	0.0331654	1.24e-12	-0.0197	0.0045	1.29e-05	30.5551	5.54e-13
rs3130950	6	31189952	G	C	0.2355	0.0331656	1.24e-12	-0.0197	0.0045	1.21e-05	30.5544	5.54e-13
rs3130468	6	31190795	G	C	0.235224	0.0331664	1.32e-12	-0.0198	0.0045	1.07e-05	30.6743	4.98e-13
rs3130518	6	31191709	C	T	0.235267	0.0331669	1.31e-12	-0.0199	0.0045	1.03e-05	30.8355	4.32e-13
rs3095252	6	31194747	A	G	0.234656	0.0331959	1.56e-12	0.0198	0.0045	1.12e-05	30.5738	5.45e-13
rs3130520	6	31195120	C	T	0.234378	0.0330969	1.43e-12	-0.0194	0.0045	1.33e-05	30.0049	9.02e-13
rs9264024	6	31195828	G	A	0.234472	0.0330955	1.39e-12	-0.0195	0.0044	1.17e-05	30.8653	4.21e-13
rs3130941	6	31197514	G	C	0.233748	0.0330854	1.61e-12	-0.0193	0.0044	1.5e-05	30.4619	6.02e-13
rs3134782	6	31197633	A	G	0.231365	0.0330298	2.47e-12	0.0192	0.0044	1.62e-05	30.0464	8.69e-13
rs3130528	6	31199460	C	T	0.235941	0.0331972	1.18e-12	-0.0198	0.0045	1.15e-05	30.7387	4.71e-13
rs3132499	6	31207920	T	C	0.236112	0.0331905	1.13e-12	0.0197	0.0045	1.23e-05	30.6104	5.27e-13
rs3130532	6	31208453	G	A	0.23575	0.033191	1.22e-12	-0.0195	0.0045	1.49e-05	30.2506	7.25e-13
rs3132497	6	31208591	T	G	0.181408	0.0294028	6.84e-10	0.019	0.004	2.09e-06	28.8442	2.53e-12
rs3095249	6	31209245	T	C	0.181409	0.0294028	6.84e-10	0.019	0.004	1.96e-06	28.8443	2.53e-12
rs3130695	6	31211050	G	A	0.18061	0.0293977	8.06e-10	-0.0192	0.004	1.48e-06	29.0263	2.15e-12
rs3130407	6	31213453	A	G	0.235789	0.033191	1.21e-12	0.0199	0.0045	9.9e-06	30.8811	4.15e-13
rs3130408	6	31213791	A	G	0.18141	0.0294028	6.84e-10	0.0191	0.004	1.8e-06	28.9969	2.21e-12
rs3095246	6	31213879	C	T	0.235789	0.033191	1.21e-12	-0.0198	0.0045	1.09e-05	30.7248	4.77e-13
rs3134756	6	31214873	T	C	0.181411	0.0294028	6.83e-10	0.0192	0.004	1.67e-06	29.1495	1.93e-12
rs3130415	6	31216672	A	T	0.235785	0.0331912	1.21e-12	0.0199	0.0045	9.69e-06	30.8804	4.15e-13
rs3134753	6	31217479	G	A	0.235811	0.0331914	1.21e-12	-0.0199	0.0045	9.64e-06	30.8836	4.14e-13
rs3130422	6	31218034	A	G	0.235785	0.0331913	1.21e-12	0.0199	0.0045	9.68e-06	30.8803	4.15e-13
rs3130426	6	31218535	C	A	0.235785	0.0331913	1.21e-12	-0.0199	0.0045	9.71e-06	30.8803	4.15e-13
rs3130428	6	31219090	A	G	0.235785	0.0331913	1.21e-12	0.0199	0.0045	9.65e-06	30.8803	4.15e-13
rs3134748	6	31220421	T	C	0.241784	0.0331156	2.85e-13	0.0203	0.0045	5.78e-06	32.3745	1.11e-13
rs9264227	6	31222119	A	G	0.204208	0.0285635	8.73e-13	0.0121	0.004	0.002481	21.1654	2.36e-09
rs2440367	6	31226769	C	T	0.223073	0.0260721	1.17e-17	-0.0091	0.0038	0.01614	19.8834	7.43e-09
rs9264341	6	31227713	T	G	0.19762	0.0287333	6.08e-12	0.0129	0.004	0.001417	21.7395	1.41e-09
rs9264346	6	31228040	C	T	0.197847	0.0287375	5.79e-12	-0.013	0.004	0.001314	21.9319	1.19e-09
rs9264358	6	31228267	T	C	0.206346	0.0285269	4.71e-13	0.0123	0.004	0.002143	21.7699	1.37e-09
rs9264368	6	31228460	G	A	0.196334	0.0287513	8.57e-12	-0.013	0.004	0.001263	21.756	1.39e-09
rs9264374	6	31228666	T	C	0.206887	0.0285186	4.03e-13	0.0122	0.004	0.00229	21.6522	1.53e-09
rs9264375	6	31228707	C	A	0.197326	0.0287314	6.51e-12	-0.0129	0.004	0.00134	21.709	1.45e-09
rs3132493	6	31228868	C	T	0.206542	0.0285138	4.37e-13	-0.0121	0.004	0.002404	21.4402	1.84e-09
rs9264387	6	31229173	T	C	0.195191	0.0287372	1.1e-11	0.0128	0.004	0.001488	21.3042	2.08e-09
rs9264405	6	31229593	C	A	0.197094	0.0287543	7.16e-12	-0.0128	0.004	0.001483	21.4966	1.75e-09
rs9264406	6	31229610	G	A	0.197208	0.028737	6.77e-12	-0.0128	0.004	0.001488	21.5216	1.72e-09
rs9264411	6	31229845	T	C	0.189618	0.0287737	4.4e-11	0.0124	0.0041	0.002236	19.5286	1.02e-08
rs9264416	6	31230042	A	G	0.23477	0.0331778	1.48e-12	0.0198	0.0045	1.08e-05	30.6051	5.3e-13
rs9264417	6	31230078	G	A	0.189393	0.0287826	4.7e-11	-0.0123	0.0041	0.002377	19.3404	1.21e-08
rs2394949	6	31230136	C	T	0.21599	0.0260992	1.28e-16	-0.0086	0.0038	0.02321	18.1642	3.47e-08
rs9264427	6	31230356	A	G	0.18655	0.0287697	8.92e-11	0.0123	0.0041	0.002364	19.0624	1.55e-08
rs9264428	6	31230452	A	C	0.190555	0.0287757	3.54e-11	0.0123	0.0041	0.002369	19.462	1.08e-08
rs4995903	6	31230605	T	C	0.200065	0.0285647	2.49e-12	0.0116	0.004	0.003793	19.8716	7.51e-09
rs2394951	6	31230759	G	A	0.190396	0.0287793	3.7e-11	-0.0124	0.0041	0.0023	19.6039	9.54e-09
rs2394952	6	31230882	A	G	0.190806	0.0287755	3.34e-11	0.0124	0.0041	0.002282	19.6481	9.17e-09
rs2894198	6	31230990	A	G	0.199835	0.0285569	2.6e-12	0.0117	0.004	0.003703	20.0283	6.53e-09
rs3130445	6	31231809	C	T	0.190555	0.0287757	3.54e-11	-0.0123	0.0041	0.002341	19.462	1.08e-08
rs3130542	6	31232111	G	A	0.1902	0.0287574	3.74e-11	-0.0124	0.0041	0.002193	19.5987	9.59e-09
rs3130543	6	31232147	T	C	0.199849	0.0285571	2.59e-12	0.0117	0.004	0.003617	20.0295	6.52e-09
rs9264482	6	31232412	G	T	0.192416	0.0288024	2.38e-11	-0.0123	0.0041	0.002349	19.6315	9.31e-09
rs9264483	6	31232446	C	T	0.202048	0.0285835	1.56e-12	-0.0116	0.004	0.003884	20.0524	6.39e-09
rs9264489	6	31232563	G	C	0.19057	0.0287759	3.53e-11	-0.0123	0.0041	0.002454	19.4634	1.08e-08
rs9264498	6	31232789	T	A	0.19057	0.0287759	3.53e-11	-0.0122	0.0041	0.002667	19.3029	1.25e-08
rs9264500	6	31232825	A	G	0.19985	0.0285571	2.59e-12	0.0115	0.004	0.004197	19.6819	8.9e-09
rs9264502	6	31232913	T	C	0.19057	0.0287759	3.53e-11	0.0123	0.0041	0.002393	19.4634	1.08e-08
rs9264505	6	31233121	C	T	0.19057	0.0287759	3.53e-11	-0.0124	0.0041	0.002264	19.6238	9.37e-09
rs9264506	6	31233143	T	C	0.19985	0.0285571	2.59e-12	0.0117	0.004	0.003587	20.0296	6.52e-09
rs9264507	6	31233152	G	A	0.19057	0.0287759	3.53e-11	-0.0124	0.0041	0.002258	19.6238	9.37e-09
rs9264508	6	31233214	C	T	0.190252	0.0287683	3.76e-11	-0.0125	0.0041	0.002084	19.7568	8.32e-09
rs2894202	6	31233270	G	T	0.1895	0.0287605	4.43e-11	-0.0124	0.0041	0.002164	19.5254	1.02e-08
rs2394953	6	31233353	A	G	0.19985	0.0285571	2.59e-12	0.0115	0.004	0.00411	19.6819	8.9e-09
rs2394954	6	31233395	C	T	0.199847	0.0285574	2.59e-12	-0.0117	0.004	0.003763	20.0291	6.52e-09
rs2394955	6	31233396	A	G	0.199847	0.0285574	2.59e-12	0.0116	0.004	0.003875	19.8552	7.62e-09
rs2394956	6	31233456	T	C	0.19057	0.0287759	3.53e-11	0.0124	0.0041	0.002245	19.6238	9.37e-09
rs9264522	6	31233643	C	T	0.199852	0.0285571	2.59e-12	-0.0117	0.004	0.003718	20.0298	6.52e-09
rs9264523	6	31233758	A	T	0.190231	0.0287707	3.79e-11	0.0123	0.0041	0.002371	19.4327	1.11e-08
rs9264524	6	31233845	G	T	0.199852	0.0285571	2.59e-12	-0.0116	0.004	0.003815	19.8559	7.61e-09
rs9264526	6	31233988	T	G	0.199851	0.0285571	2.59e-12	0.0116	0.004	0.003803	19.8558	7.62e-09
rs9264527	6	31233992	T	C	0.199851	0.0285571	2.59e-12	0.0116	0.004	0.003809	19.8558	7.62e-09
rs9264531	6	31234239	T	A	0.193531	0.0285947	1.31e-11	-0.0125	0.004	0.002009	20.7252	3.5e-09
rs9264533	6	31234494	C	T	0.199396	0.0300279	3.13e-11	-0.0159	0.0042	0.0001465	24.6924	1.01e-10
rs9264536	6	31234541	A	G	0.199845	0.0285573	2.6e-12	0.0127	0.004	0.001684	21.7671	1.38e-09
rs9264547	6	31234742	G	C	0.190556	0.0287762	3.54e-11	-0.0128	0.004	0.001556	20.7769	3.34e-09
rs9264548	6	31234771	G	A	0.190585	0.0287826	3.55e-11	-0.0129	0.004	0.001478	20.9398	2.89e-09
rs9264554	6	31234855	C	T	0.190563	0.0287768	3.54e-11	-0.0129	0.004	0.001421	20.9416	2.88e-09
rs9264556	6	31234948	A	C	0.190456	0.0287933	3.73e-11	0.0126	0.004	0.001831	20.4256	4.57e-09
rs9264559	6	31235127	C	T	0.190611	0.0287797	3.52e-11	-0.0126	0.0041	0.00183	19.9463	7.02e-09
rs9264570	6	31235421	T	C	0.190655	0.0287821	3.49e-11	0.0123	0.0041	0.002509	19.4678	1.08e-08
rs9264575	6	31235576	C	G	0.190684	0.0287843	3.48e-11	0.0124	0.0041	0.002321	19.6297	9.32e-09
rs6907622	6	31235610	A	C	0.200971	0.0285696	2e-12	0.0117	0.004	0.003648	20.1315	5.95e-09
rs9264578	6	31235708	G	C	0.199931	0.0285679	2.59e-12	-0.0117	0.004	0.003516	20.0301	6.51e-09
rs9264581	6	31235786	T	C	0.199971	0.0285665	2.56e-12	0.0117	0.004	0.003711	20.0351	6.49e-09
rs9264582	6	31235816	G	A	0.190677	0.0287843	3.49e-11	-0.0124	0.0041	0.002238	19.629	9.33e-09
rs28498059	6	31240353	C	A	0.235322	0.0331878	1.34e-12	-0.02	0.0045	8.52e-06	30.9795	3.8e-13
rs9264679	6	31240663	A	T	0.233173	0.0331276	1.94e-12	0.0201	0.0045	7.93e-06	30.909	4.05e-13
rs6900458	6	31241207	T	C	0.202053	0.0238725	2.59e-17	0.0094	0.0041	0.02301	18.8145	1.94e-08
rs6900323	6	31241270	A	G	0.247384	0.0286832	6.43e-18	0.0144	0.0041	0.0004768	29.6278	1.26e-12
rs12111032	6	31242191	G	A	0.206187	0.0239137	6.57e-18	-0.0102	0.0038	0.007341	22.5181	7.04e-10
rs3132491	6	31242272	T	C	0.235238	0.0331862	1.36e-12	0.0202	0.0045	7.14e-06	31.282	2.91e-13
rs3132490	6	31242560	A	G	0.235237	0.0331861	1.36e-12	0.0202	0.0045	7.22e-06	31.282	2.91e-13
rs3132488	6	31242695	T	G	0.2457	0.0328027	6.88e-14	0.019	0.0044	1.99e-05	31.7735	1.88e-13
rs3134744	6	31242880	T	C	0.235094	0.033185	1.4e-12	0.0201	0.0045	7.52e-06	31.1082	3.39e-13
rs3130694	6	31243197	G	A	0.234765	0.0331841	1.5e-12	-0.0202	0.0045	7.22e-06	31.2216	3.07e-13
rs9264731	6	31244068	A	G	0.235516	0.0330753	1.07e-12	0.0205	0.0045	5.25e-06	31.8931	1.69e-13
rs9264732	6	31244181	T	C	0.235464	0.0330763	1.09e-12	0.0204	0.0045	5.67e-06	31.7285	1.96e-13
rs9264734	6	31244230	C	A	0.235464	0.0330763	1.09e-12	-0.0209	0.0045	3.15e-06	32.5118	9.79e-14
rs9264738	6	31244261	A	C	0.235125	0.0330765	1.17e-12	0.0207	0.0045	3.97e-06	32.1523	1.35e-13
rs9264739	6	31244300	A	G	0.235464	0.0330763	1.09e-12	0.0202	0.0045	6.92e-06	31.4151	2.59e-13
rs9264742	6	31244616	C	T	0.235464	0.0330763	1.09e-12	-0.0203	0.0045	6.35e-06	31.5718	2.25e-13
rs3930575	6	31244654	G	A	0.235464	0.0330763	1.09e-12	-0.0203	0.0045	6.28e-06	31.5718	2.25e-13
rs6919908	6	31244960	C	T	0.239608	0.0288011	8.84e-17	-0.0145	0.0041	0.0004412	28.7969	2.63e-12
rs9264745	6	31245478	A	G	0.235471	0.0330762	1.09e-12	0.0202	0.0045	6.67e-06	31.4161	2.58e-13
rs9264749	6	31245620	T	C	0.235472	0.0330761	1.09e-12	0.0203	0.0045	6.39e-06	31.5731	2.25e-13
rs7381988	6	31246703	A	G	0.219604	0.0312629	2.15e-12	0.0157	0.0043	0.0002449	25.1685	6.63e-11
rs7382297	6	31247067	G	T	0.235719	0.0330789	1.03e-12	-0.0203	0.0045	6.24e-06	31.6033	2.19e-13
rs7382307	6	31247149	G	A	0.235467	0.0330778	1.09e-12	-0.0205	0.0045	5.15e-06	31.8841	1.71e-13
rs9264758	6	31248434	G	A	0.239648	0.0292633	2.63e-16	-0.0113	0.0041	0.005989	21.9983	1.12e-09
rs9264759	6	31248678	C	T	0.248027	0.0284913	3.17e-18	-0.0127	0.004	0.001637	26.9817	1.32e-11
rs9264761	6	31249132	T	A	0.235513	0.0330772	1.08e-12	-0.0203	0.0045	6.16e-06	31.5775	2.24e-13
rs9264763	6	31249196	C	A	0.235506	0.0330772	1.08e-12	-0.0204	0.0045	5.45e-06	31.7332	1.95e-13
rs9265622	6	31299760	C	T	0.218345	0.026419	1.4e-16	-0.0098	0.0039	0.012	20.1952	5.62e-09
rs2596503	6	31320810	G	A	0.22276	0.0293066	2.94e-14	-0.0152	0.0041	0.000184	27.6327	7.4e-12
rs2844580	6	31333303	C	T	0.201591	0.0240095	4.61e-17	-0.0074	0.0033	0.02766	18.2481	3.22e-08
rs2844575	6	31334945	C	T	0.102642	0.0226911	6.08e-06	-0.0137	0.0033	3.52e-05	18.4919	2.59e-08
rs2844574	6	31335321	C	T	0.213123	0.0242015	1.29e-18	-0.0109	0.0035	0.001719	26.7564	1.61e-11
rs2523540	6	31335330	C	G	0.213127	0.0242021	1.3e-18	0.0109	0.0035	0.001762	26.7562	1.61e-11
rs2844573	6	31335454	C	A	0.213292	0.0242022	1.22e-18	-0.0109	0.0035	0.001747	26.7764	1.58e-11
rs2844572	6	31335575	C	A	0.209126	0.0241919	5.41e-18	-0.0109	0.0035	0.001685	26.2745	2.48e-11
rs2844571	6	31335647	C	T	0.213247	0.0242003	1.23e-18	-0.0109	0.0035	0.001714	26.773	1.59e-11
rs2844570	6	31335928	T	C	0.213247	0.0242003	1.23e-18	0.0109	0.0035	0.001745	26.773	1.59e-11
rs2523535	6	31336250	G	A	0.202318	0.024006	3.52e-17	-0.0072	0.0033	0.03115	17.8059	4.79e-08
rs2596432	6	31336270	T	C	0.213247	0.0242003	1.23e-18	0.0109	0.0035	0.001704	26.773	1.59e-11
rs2844569	6	31336604	T	C	0.211399	0.0242134	2.53e-18	0.011	0.0035	0.001615	26.7795	1.58e-11
rs2523533	6	31336649	A	G	0.2132	0.0242002	1.25e-18	0.0109	0.0035	0.001719	26.7673	1.6e-11
rs2253908	6	31336891	A	G	0.213246	0.0242003	1.23e-18	0.0109	0.0035	0.001756	26.7728	1.59e-11
rs2523531	6	31337006	A	G	0.213246	0.0242003	1.23e-18	0.0109	0.0035	0.001728	26.7728	1.59e-11
rs2853990	6	31337136	T	C	0.213246	0.0242003	1.23e-18	0.0109	0.0035	0.001745	26.7728	1.59e-11
rs9266633	6	31346929	G	T	0.177866	0.0223686	1.84e-15	-0.008	0.0033	0.01528	18.7464	2.06e-08
rs2596484	6	31363840	G	A	0.276665	0.0309394	3.82e-19	-0.0202	0.0043	1.98e-06	41.2279	4.48e-17
rs2844519	6	31371430	C	T	0.182833	0.0284188	1.25e-10	-0.0124	0.004	0.002094	19.554	9.98e-09
rs2596481	6	31372587	T	G	0.183835	0.0284371	1.02e-10	0.0125	0.004	0.00196	19.8078	7.95e-09
rs2394994	6	31391618	T	A	0.178388	0.0283728	3.23e-10	-0.013	0.004	0.001239	20.0509	6.39e-09
rs3093959	6	31392805	C	T	0.218182	0.0259445	4.12e-17	-0.0083	0.0038	0.02664	17.7885	4.86e-08
rs3130483	6	31402356	G	A	0.217795	0.0259377	4.59e-17	-0.0084	0.0038	0.02441	17.9825	4.09e-08
rs3128981	6	31405620	G	A	0.213315	0.026443	7.21e-16	-0.0111	0.0036	0.002204	24.302	1.43e-10
rs2596471	6	31428911	G	A	0.239146	0.0307014	6.73e-15	-0.0198	0.0044	5.51e-06	34.4345	1.79e-14
rs77349273	6	31428987	T	C	0.273775	0.0400553	8.2e-12	0.0224	0.0053	2.32e-05	28.3944	3.76e-12
rs2523647	6	31449778	G	A	0.222817	0.0256103	3.31e-18	-0.0129	0.0041	0.001924	26.7183	1.67e-11
rs9267257	6	31456262	C	A	0.283544	0.031834	5.24e-19	-0.0192	0.0042	5.19e-06	39.9516	1.38e-16
rs9267325	6	31461492	C	G	0.22574	0.031058	3.64e-13	0.014	0.0047	0.002821	21.1781	2.33e-09
rs2429642	6	31486962	A	G	0.138015	0.0277645	6.66e-07	0.017	0.0045	0.0001355	18.4819	2.61e-08
rs2516489	6	31488038	T	C	0.152037	0.0279841	5.54e-08	0.0171	0.0045	0.0001464	20.3101	5.07e-09
rs2534653	6	31491720	G	A	0.155175	0.0280745	3.25e-08	-0.0171	0.0045	0.0001551	20.6605	3.71e-09
rs2534652	6	31492246	C	T	0.155188	0.0280744	3.24e-08	-0.0171	0.0045	0.0001555	20.6622	3.7e-09
rs2259435	6	31496915	A	G	0.156064	0.0280754	2.72e-08	0.017	0.0045	0.0001677	20.6552	3.72e-09
rs2734586	6	31497342	C	G	0.165108	0.0281556	4.52e-09	0.0185	0.0046	5.26e-05	23.1984	3.84e-10
rs3219190	6	31497975	C	T	0.231508	0.0313879	1.63e-13	-0.0221	0.005	1.18e-05	32.0363	1.49e-13
rs2516478	6	31498737	A	G	0.155596	0.0280778	3e-08	0.017	0.0045	0.0001575	20.5919	3.94e-09
rs3853601	6	31499603	G	C	0.231607	0.0313293	1.44e-13	-0.0198	0.005	6.65e-05	28.7377	2.78e-12
rs77689490	6	31501009	C	G	0.237083	0.0315452	5.66e-14	0.021	0.005	2.68e-05	30.9997	3.74e-13
rs9380261	6	31505784	C	G	0.253755	0.0287014	9.47e-19	0.0156	0.0047	0.0007844	28.6622	2.97e-12
rs2523512	6	31506801	A	G	0.152681	0.0279771	4.83e-08	0.0169	0.0045	0.0001811	20.1607	5.8e-09
rs77639798	6	31509043	T	G	0.23746	0.0315549	5.26e-14	0.0223	0.0051	1e-05	32.3264	1.15e-13
rs2523506	6	31509967	T	G	0.161921	0.0280662	7.96e-09	0.0183	0.0046	6.62e-05	22.577	6.68e-10
rs2251824	6	31511857	A	G	0.16236	0.0280598	7.2e-09	0.0188	0.0046	4.25e-05	23.2653	3.61e-10
rs2523503	6	31513559	A	C	0.161884	0.0280708	8.07e-09	0.0185	0.0046	5.49e-05	22.8164	5.4e-10
rs2523501	6	31517903	C	G	0.198364	0.0288044	5.71e-12	0.0194	0.0046	2.35e-05	28.5458	3.29e-12
rs2516397	6	31521905	T	C	0.198583	0.0288168	5.53e-12	0.0194	0.0046	2.29e-05	28.5648	3.24e-12
rs2255899	6	31522051	T	C	0.197391	0.0288327	7.59e-12	0.0194	0.0046	2.34e-05	28.3792	3.82e-12
rs6929796	6	31522669	A	G	0.236802	0.0267329	8.14e-19	0.013	0.0044	0.003338	25.5031	4.92e-11
rs45457097	6	31526546	A	G	0.190917	0.030979	7.15e-10	0.021	0.005	3.23e-05	25.4595	5.11e-11
rs17200733	6	31528951	G	A	0.193876	0.0308904	3.47e-10	-0.021	0.005	3.12e-05	25.9252	3.38e-11
rs12663590	6	31531478	A	G	0.205954	0.0288504	9.42e-13	0.0198	0.0046	1.5e-05	30.197	7.61e-13
rs73396237	6	31532490	G	C	0.217711	0.0282724	1.36e-14	-0.0142	0.0046	0.002226	23.2441	3.68e-10
rs2857706	6	31537606	T	C	0.207336	0.0288461	6.59e-13	0.02	0.0046	1.33e-05	30.7121	4.82e-13
rs2009658	6	31538244	G	C	0.205843	0.0288446	9.59e-13	-0.0201	0.0046	1.22e-05	30.648	5.1e-13
rs2844482	6	31539767	T	C	0.205008	0.0288443	1.18e-12	0.0202	0.0046	1.06e-05	30.6781	4.97e-13
rs1799964	6	31542308	C	T	0.142498	0.0280161	3.65e-07	-0.0167	0.0041	3.99e-05	20.3937	4.7e-09
rs1800630	6	31542476	A	C	0.206603	0.0288393	7.84e-13	0.0196	0.0046	2.12e-05	29.9943	9.11e-13
rs769174	6	31551066	G	C	0.241265	0.0314711	1.77e-14	-0.0189	0.005	0.0001556	28.42	3.68e-12
rs3093562	6	31551537	G	C	0.24097	0.0314973	2e-14	-0.0208	0.005	3.72e-05	31.2468	3e-13
rs140279115	6	31559872	T	C	0.241267	0.0315121	1.91e-14	0.0209	0.005	3.19e-05	31.4223	2.57e-13
rs28732146	6	31561353	A	T	0.134903	0.0283747	1.99e-06	0.0177	0.0042	2.03e-05	19.7286	8.53e-09
rs2857599	6	31562150	A	G	0.253331	0.0284055	4.73e-19	0.0167	0.0045	0.0002129	32.383	1.1e-13
rs2515919	6	31564167	G	A	0.187123	0.0226128	1.28e-16	-0.0209	0.0034	8.55e-10	50.0573	1.92e-20
rs2844480	6	31564821	T	C	0.132418	0.028392	3.1e-06	0.0179	0.0042	1.7e-05	19.5731	9.81e-09
rs79151911	6	31564943	A	C	0.235592	0.0314697	7.08e-14	0.0217	0.005	1.31e-05	31.9189	1.66e-13
rs150379130	6	31565310	T	C	0.239938	0.0315049	2.62e-14	0.021	0.005	2.58e-05	31.4091	2.6e-13
rs17200816	6	31566840	T	C	0.235594	0.0314697	7.08e-14	0.0217	0.005	1.25e-05	31.9192	1.65e-13
rs3132453	6	31604044	G	T	0.275061	0.0463808	3.02e-09	-0.032	0.0059	6.33e-08	31.6733	2.06e-13
rs2736155	6	31605199	C	G	0.150082	0.0227957	4.59e-11	0.0185	0.0033	2.13e-08	36.3393	3.33e-15
rs2077491	6	31606376	C	T	0.15039	0.0227944	4.18e-11	-0.018	0.0033	4.62e-08	35.4288	7.43e-15
rs2077492	6	31606392	A	G	0.15039	0.0227944	4.18e-11	0.018	0.0033	4.87e-08	35.4288	7.43e-15
rs1077393	6	31610529	G	A	0.149522	0.0228047	5.5e-11	-0.0183	0.0033	2.73e-08	35.7976	5.37e-15
rs1052486	6	31610686	G	A	0.149915	0.022796	4.82e-11	-0.0182	0.0033	3.3e-08	35.7083	5.81e-15
rs707974	6	31629499	G	A	0.315189	0.0385949	3.17e-16	-0.0338	0.0054	2.62e-10	50.3098	1.54e-20
rs1266071	6	31669496	T	C	0.315966	0.0385969	2.69e-16	0.0338	0.0054	2.96e-10	50.4307	1.39e-20
rs805286	6	31679307	G	A	-0.210106	0.0236986	7.6e-19	0.0089	0.0039	0.02068	19.5884	9.68e-09
rs805285	6	31679465	C	G	-0.200725	0.0237953	3.3e-17	-0.0087	0.004	0.02831	17.7643	4.97e-08
rs805293	6	31688518	A	T	0.197217	0.0227734	4.72e-18	0.0181	0.0033	4.44e-08	46.6969	3.66e-19
rs3131382	6	31707730	C	T	0.270301	0.0465583	6.41e-09	-0.0333	0.0059	1.9e-08	32.268	1.22e-13
rs707930	6	31741659	T	C	0.197737	0.0225533	1.83e-18	0.0194	0.0033	4.41e-09	50.6926	1.1e-20
rs2763977	6	31786963	A	G	0.330463	0.0379024	2.81e-18	0.0365	0.0054	1.01e-11	58.0049	1.83e-23
rs3130479	6	31811563	A	G	0.320161	0.0385762	1.05e-16	0.036	0.0054	2.23e-11	54.4659	4.04e-22
rs2607013	6	31820400	T	C	0.152365	0.0286133	1.01e-07	0.029	0.0043	2.01e-11	35.3498	7.97e-15
rs553108	6	31840455	G	A	0.191896	0.0227105	2.92e-17	-0.0164	0.0033	8.92e-07	41.2587	4.36e-17
rs614008	6	31840794	T	C	0.189784	0.0228579	1.02e-16	0.0159	0.0033	1.92e-06	39.3008	2.44e-16
rs2844455	6	31869673	T	C	0.143091	0.0276553	2.29e-07	0.0299	0.0043	3.19e-12	35.4053	7.59e-15
rs511294	6	31888869	G	T	-0.428928	0.0631312	1.09e-11	0.017	0.0063	0.006928	17.9245	4.3e-08
rs498240	6	31892592	A	G	-0.429209	0.0631278	1.05e-11	-0.0169	0.0063	0.007109	17.8297	4.69e-08
rs2257331	6	31898285	G	A	-0.427713	0.0631302	1.24e-11	0.0173	0.0063	0.005921	18.1955	3.37e-08
rs635348	6	31902289	G	C	-0.425547	0.0631076	1.55e-11	0.0175	0.0063	0.005547	18.324	3.01e-08
rs623529	6	31902645	G	A	-0.424625	0.0630941	1.7e-11	0.0174	0.0063	0.005646	18.1826	3.41e-08
rs1042663	6	31905130	A	G	-0.450653	0.050748	6.67e-19	-0.0141	0.0056	0.01195	21.7052	1.46e-09
rs2507953	6	31905328	T	G	-0.446602	0.050716	1.3e-18	-0.014	0.0056	0.01247	21.3717	1.96e-09
rs7772063	6	31906334	A	T	-0.446524	0.0507146	1.31e-18	-0.0139	0.0056	0.01314	21.212	2.26e-09
rs7754520	6	31906505	T	C	-0.446491	0.050714	1.32e-18	-0.0139	0.0056	0.01319	21.2108	2.26e-09
rs654727	6	31906865	T	C	-0.446469	0.0507136	1.32e-18	-0.0139	0.0056	0.01323	21.2099	2.27e-09
rs550605	6	31907147	C	T	-0.448962	0.0506129	7.28e-19	0.0139	0.0056	0.01318	21.3666	1.97e-09
rs653414	6	31907168	T	C	-0.446725	0.0506975	1.23e-18	-0.0139	0.0056	0.01328	21.2283	2.23e-09
rs2293751	6	31907837	A	G	0.142357	0.0225153	2.57e-10	0.0127	0.0033	0.0001278	23.9146	2.03e-10
rs497239	6	31908761	C	T	-0.444656	0.0505888	1.5e-18	0.014	0.0056	0.01243	21.3331	2.03e-09
rs609061	6	31910162	A	G	-0.444687	0.0502804	9.22e-19	-0.0139	0.0056	0.01307	21.3047	2.08e-09
rs2242572	6	31910929	A	G	-0.446511	0.0507367	1.36e-18	-0.0139	0.0056	0.01277	21.2024	2.28e-09
rs547154	6	31910938	T	G	-0.445222	0.0507055	1.63e-18	-0.014	0.0056	0.01224	21.3116	2.07e-09
rs641153	6	31914180	A	G	-0.446515	0.0507368	1.36e-18	-0.0143	0.0056	0.01062	21.8286	1.3e-09
rs541862	6	31916951	C	T	-0.437779	0.0505882	4.98e-18	0.0148	0.0056	0.00791	22.2426	9.01e-10
rs522162	6	31919917	C	T	-0.444956	0.0507111	1.72e-18	0.0144	0.0056	0.009661	21.921	1.2e-09
rs760070	6	31919956	C	T	-0.438284	0.0502266	2.64e-18	0.0142	0.0056	0.01042	21.4933	1.76e-09
rs550513	6	31920687	T	C	-0.445185	0.0507045	1.63e-18	-0.0145	0.0056	0.009433	22.0909	1.03e-09
rs1265906	6	31923997	T	C	-0.446515	0.0507368	1.36e-18	-0.0145	0.0056	0.009577	22.1415	9.86e-10
rs403569	6	31924880	A	G	-0.446507	0.0507369	1.36e-18	-0.0145	0.0056	0.009208	22.1411	9.86e-10
rs438999	6	31928306	G	A	-0.445116	0.0507094	1.67e-18	0.0143	0.0056	0.01054	21.7734	1.37e-09
rs592229	6	31930441	T	G	0.123161	0.0229826	8.37e-08	0.0174	0.0033	1.36e-07	27.8253	6.24e-12
rs396458	6	32005649	G	A	-0.396848	0.0462725	9.79e-18	0.0159	0.0048	0.001034	27.7618	6.6e-12
rs6472	6	32007849	C	G	-0.42375	0.0479313	9.51e-19	-0.0158	0.0056	0.004958	24.2832	1.46e-10
rs204883	6	32032743	A	G	0.151093	0.0225332	2.01e-11	0.0206	0.0034	1.38e-09	40.0043	1.32e-16
rs3130286	6	32042322	C	T	0.209305	0.0291773	7.31e-13	-0.0173	0.0039	9.24e-06	31.2783	2.92e-13
rs4711286	6	32071637	C	T	0.15736	0.0225242	2.82e-12	-0.0206	0.0034	1.3e-09	41.6769	3.02e-17
rs2269426	6	32076499	A	G	0.167667	0.0226621	1.38e-13	0.0202	0.0034	4.25e-09	43.27	7.43e-18
rs9469084	6	32080383	T	C	-0.39475	0.0486496	4.89e-16	-0.0152	0.0067	0.02241	17.8633	4.55e-08
rs169494	6	32097876	A	G	-0.39495	0.0486945	5.03e-16	-0.0156	0.0067	0.02007	18.3383	2.97e-08
rs115098315	6	32100225	C	T	0.682628	0.077449	1.21e-18	-0.0361	0.016	0.02452	19.2506	1.31e-08
rs9267810	6	32121594	C	T	0.141819	0.0239042	2.98e-09	-0.0134	0.004	0.0008666	19.5204	1.03e-08
rs432953	6	32124543	A	T	-0.31721	0.0455333	3.25e-12	-0.0173	0.0064	0.00681	18.4039	2.8e-08
rs4433012	6	32129511	T	C	0.143575	0.0239407	2.01e-09	0.0131	0.0041	0.001217	18.8088	1.95e-08
rs2269424	6	32132233	A	G	0.142551	0.0239005	2.46e-09	0.0132	0.0041	0.001089	18.8514	1.87e-08
rs1061807	6	32136838	A	G	0.144349	0.0239162	1.58e-09	0.0132	0.0041	0.001099	19.0743	1.53e-08
rs9267817	6	32139813	A	G	0.144045	0.0238946	1.66e-09	0.0132	0.004	0.001026	19.5328	1.02e-08
rs1035798	6	32151222	A	G	0.149229	0.0241848	6.81e-10	0.0126	0.0041	0.002156	18.5994	2.35e-08
rs1800624	6	32152387	T	A	0.149368	0.0241828	6.55e-10	-0.0126	0.0041	0.002158	18.618	2.31e-08
rs2071286	6	32179896	T	C	0.209672	0.0252638	1.05e-16	0.0124	0.0043	0.003731	23.3413	3.38e-10
rs374205	6	32196873	G	A	-0.410709	0.0747617	3.94e-08	0.0195	0.0058	0.0008045	18.1532	3.5e-08
rs9267949	6	32212237	G	T	-0.187175	0.0226212	1.29e-16	0.0074	0.0033	0.02621	17.9903	4.06e-08
rs9267950	6	32212241	C	T	-0.18716	0.0226213	1.3e-16	0.0074	0.0033	0.02586	17.9888	4.06e-08
rs1894374	6	32214435	A	C	-0.236488	0.0276437	1.18e-17	-0.0101	0.0042	0.01702	19.9662	6.9e-09
rs3130309	6	32215472	G	A	0.144876	0.0227509	1.92e-10	-0.0135	0.0033	5.24e-05	25.6135	4.46e-11
rs12529483	6	32216236	C	A	-0.236497	0.0276437	1.18e-17	0.0102	0.0042	0.01628	20.1698	5.75e-09
rs6936204	6	32217092	C	T	0.154461	0.0234516	4.51e-11	-0.0148	0.0034	1.34e-05	28.1946	4.5e-12
rs28429183	6	32217171	T	C	-0.236497	0.0276437	1.18e-17	-0.0102	0.0042	0.01605	20.1698	5.75e-09
rs9267972	6	32217232	G	A	0.144741	0.0227558	2.01e-10	-0.0135	0.0033	5.28e-05	25.5844	4.58e-11
rs10223572	6	32218299	C	T	-0.236105	0.0269556	1.97e-18	0.0091	0.0042	0.02987	18.3524	2.93e-08
rs10223576	6	32218414	C	T	-0.236497	0.0276437	1.18e-17	0.0102	0.0042	0.01629	20.1698	5.75e-09
rs10223580	6	32218666	G	T	-0.236149	0.0269551	1.94e-18	0.0091	0.0042	0.02987	18.3561	2.92e-08
rs10223710	6	32218681	G	A	-0.23571	0.0269555	2.24e-18	0.0091	0.0042	0.02987	18.3227	3.01e-08
rs9296015	6	32218989	A	G	-0.236026	0.026957	2.03e-18	-0.0089	0.0042	0.03299	17.9301	4.28e-08
rs9296016	6	32219010	A	T	-0.236226	0.0269522	1.87e-18	-0.009	0.0042	0.0309	18.1559	3.5e-08
rs4959089	6	32219725	G	A	-0.23637	0.0269578	1.82e-18	0.0091	0.0042	0.03047	18.3709	2.88e-08
rs4959090	6	32219962	A	G	-0.236149	0.0269551	1.94e-18	-0.009	0.0042	0.03277	18.1482	3.52e-08
rs6921945	6	32220037	C	A	-0.236149	0.0269551	1.94e-18	0.0091	0.0042	0.03049	18.3561	2.92e-08
rs3115572	6	32220484	G	C	0.144715	0.0227588	2.04e-10	-0.0136	0.0033	4.82e-05	25.7673	3.89e-11
rs12525893	6	32220577	T	C	-0.236145	0.0276426	1.31e-17	-0.0101	0.0042	0.01672	19.9388	7.07e-09
rs3115571	6	32220918	G	A	0.144647	0.0227523	2.05e-10	-0.0136	0.0033	4.94e-05	25.7625	3.91e-11
rs3130316	6	32221228	C	T	0.145869	0.0227632	1.47e-10	-0.0134	0.0033	6.35e-05	25.5817	4.59e-11
rs9267995	6	32221552	A	G	0.147821	0.0226487	6.72e-11	0.0131	0.0033	7.43e-05	25.4636	5.1e-11
rs41264786	6	32221645	T	C	-0.245737	0.0284674	6.02e-18	-0.0119	0.0044	0.007187	22.7186	5.89e-10
rs3096700	6	32221782	C	A	0.145354	0.0227594	1.7e-10	-0.0136	0.0033	5.03e-05	25.8796	3.52e-11
rs3130320	6	32223258	C	T	0.203614	0.0228809	5.64e-19	-0.0166	0.0034	9.63e-07	42.6605	1.27e-17
rs78885616	6	32226992	A	G	-0.245834	0.0284846	6.11e-18	-0.0116	0.0044	0.008483	22.1282	9.98e-10
rs3132972	6	32230354	G	A	0.203289	0.022879	6.37e-19	-0.0181	0.0034	7.7e-08	46.4827	4.42e-19
rs17201917	6	32235757	G	A	-0.245246	0.0284534	6.74e-18	0.0115	0.0044	0.00905	21.9051	1.22e-09
rs28366168	6	32238427	G	A	-0.244961	0.028455	7.39e-18	0.0116	0.0044	0.008741	22.0739	1.05e-09
rs28366170	6	32238510	A	G	-0.24538	0.028458	6.55e-18	-0.0116	0.0044	0.008719	22.1085	1.02e-09
rs4713515	6	32240875	G	A	0.198853	0.0225979	1.37e-18	-0.0161	0.0033	1.06e-06	42.1584	1.98e-17
rs28752481	6	32242894	G	C	-0.244981	0.0284564	7.37e-18	0.0116	0.0044	0.008633	22.0746	1.05e-09
rs28366171	6	32246573	T	C	-0.244971	0.0284543	7.35e-18	-0.0115	0.0044	0.009012	21.8805	1.24e-09
rs28752483	6	32250247	G	A	-0.244943	0.0284543	7.41e-18	0.0116	0.0044	0.008724	22.0728	1.05e-09
rs17422727	6	32259923	G	C	-0.245526	0.0284542	6.2e-18	0.0116	0.0044	0.008562	22.1242	1e-09
rs114355928	6	32265881	T	G	0.358945	0.0573185	3.79e-10	0.0492	0.0099	5.87e-07	30.6345	5.16e-13
rs28366179	6	32281412	A	C	-0.244356	0.0286646	1.53e-17	-0.0116	0.0044	0.009008	21.8634	1.26e-09
rs12661557	6	32284657	T	C	-0.245314	0.0284549	6.63e-18	-0.0115	0.0044	0.009215	21.9099	1.21e-09
rs6415128	6	32330894	A	G	0.17938	0.0240022	7.81e-14	0.0193	0.0033	6.02e-09	43.0221	9.24e-18
rs2894250	6	32331002	T	C	0.179821	0.0240091	6.9e-14	0.0193	0.0033	6.4e-09	43.1151	8.52e-18
rs2281276	6	32340106	G	A	0.177817	0.0224035	2.07e-15	-0.0129	0.0033	0.0001011	30.4282	6.2e-13
rs9268402	6	32341353	A	G	0.17586	0.0224129	4.28e-15	0.0134	0.0033	4.76e-05	31.2647	2.95e-13
rs7746327	6	32342691	A	C	0.174642	0.0224117	6.57e-15	0.0134	0.0033	4.44e-05	31.0521	3.57e-13
rs2294878	6	32367795	T	G	0.199644	0.0226349	1.14e-18	0.0117	0.0033	0.0003989	30.5798	5.42e-13
rs2076521	6	32371266	T	C	0.490707	0.0568312	5.9e-18	0.0444	0.0138	0.00133	27.1301	1.16e-11
rs62404579	6	32376019	T	G	-0.300968	0.0380973	2.79e-15	-0.0254	0.0068	0.0001727	28.9249	2.35e-12
rs75758646	6	32381282	C	G	0.501576	0.0571338	1.65e-18	0.0447	0.0139	0.001251	27.562	7.88e-12
rs28633917	6	32386571	A	G	0.316866	0.0491164	1.11e-10	0.0454	0.0123	0.0002091	23.3904	3.23e-10
rs146003472	6	32390751	C	T	0.509684	0.0628877	5.29e-16	-0.0723	0.013	2.95e-08	44.3376	2.91e-18
rs9391861	6	32395000	A	C	0.319736	0.0491525	7.77e-11	0.0455	0.0122	0.0001924	23.8311	2.18e-10
rs75658393	6	32395517	C	T	0.32556	0.0492045	3.68e-11	-0.0453	0.0122	0.0002035	24.1281	1.67e-10
rs9405035	6	32407068	A	G	0.319211	0.0491788	8.54e-11	0.0459	0.0122	0.0001674	23.9907	1.89e-10
rs9268671	6	32414290	G	A	0.164014	0.0236831	4.35e-12	-0.0128	0.0035	0.0002176	24.8585	8.74e-11
rs59803593	6	32424496	G	A	0.511253	0.0577633	8.69e-19	-0.0443	0.0144	0.002019	26.5557	1.93e-11
rs148242149	6	32426019	T	C	-0.565828	0.0986644	9.76e-09	-0.0485	0.0139	0.0004822	19.6662	9.02e-09
rs58667488	6	32431785	C	A	0.31242	0.0493301	2.4e-10	-0.046	0.0123	0.0001897	23.2724	3.59e-10
rs78218185	6	32432500	A	G	0.509466	0.05785	1.29e-18	0.0461	0.0147	0.001662	26.9485	1.36e-11
rs9357149	6	32440743	T	C	0.312208	0.0494064	2.63e-10	0.0455	0.0123	0.0002059	22.9665	4.72e-10
rs9269108	6	32443223	A	G	-0.15034	0.0225629	2.68e-11	-0.0103	0.0034	0.002757	19.7757	8.18e-09
rs116353692	6	32444068	C	A	0.509626	0.0579114	1.37e-18	-0.0555	0.0161	0.0005616	29.6518	1.23e-12
rs117810449	6	32445700	C	T	0.509854	0.0578653	1.24e-18	-0.0557	0.0154	0.0003094	31.1742	3.2e-13
rs28383314	6	32587213	C	T	0.198969	0.0247387	8.78e-16	-0.0104	0.0034	0.002297	24.0345	1.82e-10
rs9273068	6	32612214	A	T	0.118999	0.0248669	1.71e-06	0.0231	0.0037	6.01e-10	29.405	1.54e-12
rs9274647	6	32636211	T	G	0.109664	0.0256202	1.87e-05	0.0265	0.0042	4.44e-10	26.5637	1.91e-11
rs2856698	6	32636376	G	C	0.145302	0.0269025	6.62e-08	-0.0203	0.0035	9.04e-09	30.8476	4.27e-13
rs9275109	6	32649676	T	G	0.192421	0.0236618	4.22e-16	0.0256	0.0034	3.17e-14	60.2944	2.47e-24
rs1612904	6	32669018	A	C	0.192542	0.0236651	4.08e-16	0.0255	0.0034	4.49e-14	60.0879	2.95e-24
rs3129721	6	32676251	A	C	0.192549	0.023666	4.08e-16	0.0256	0.0034	3.34e-14	60.3238	2.4e-24
rs9275596	6	32681631	T	C	0.192935	0.0236894	3.81e-16	0.0257	0.0034	2.72e-14	60.6211	1.85e-24
rs28986328	6	32741002	C	T	-0.378776	0.0432752	2.08e-18	0.0151	0.0066	0.02346	19.3966	1.15e-08
rs2621416	6	32741868	C	T	0.138743	0.0230538	1.76e-09	-0.0115	0.0038	0.002417	17.8663	4.53e-08
rs12663317	6	32742827	C	A	-0.379157	0.0432566	1.86e-18	0.015	0.0066	0.02417	19.2914	1.26e-08
rs12660504	6	32743138	A	G	-0.378776	0.0432752	2.08e-18	-0.015	0.0066	0.02374	19.2645	1.29e-08
rs28986331	6	32744892	T	C	-0.378776	0.0432752	2.08e-18	-0.015	0.0066	0.02435	19.2645	1.29e-08
rs12661326	6	32745435	T	C	-0.378776	0.0432752	2.08e-18	-0.015	0.0066	0.02404	19.2645	1.29e-08
rs12661352	6	32745527	T	G	-0.376766	0.0432878	3.21e-18	-0.0155	0.0067	0.02013	19.5127	1.04e-08
rs13212165	6	32747029	A	G	-0.378777	0.0432752	2.08e-18	-0.015	0.0066	0.02438	19.2646	1.29e-08
rs28893525	6	32747262	A	G	-0.378639	0.0432755	2.14e-18	-0.015	0.0066	0.02438	19.2576	1.3e-08
rs28893526	6	32747331	G	C	-0.378639	0.0432755	2.14e-18	0.015	0.0066	0.02438	19.2576	1.3e-08
rs2857193	6	32747528	A	G	0.214463	0.0247341	4.29e-18	0.0181	0.0034	8.36e-08	45.3689	1.18e-18
rs2857192	6	32747550	A	T	0.214613	0.0247418	4.17e-18	0.0181	0.0034	8.45e-08	45.3864	1.16e-18
rs2621407	6	32747569	T	C	0.214613	0.0247418	4.17e-18	0.0181	0.0034	8.42e-08	45.3864	1.16e-18
rs28893527	6	32747592	T	C	-0.378639	0.0432755	2.14e-18	-0.015	0.0066	0.02437	19.2576	1.3e-08
rs28893528	6	32747661	G	C	-0.378638	0.0432757	2.14e-18	0.015	0.0066	0.02434	19.2575	1.3e-08
rs28986332	6	32747678	C	G	-0.378639	0.0432755	2.14e-18	-0.015	0.0066	0.02434	19.2576	1.3e-08
rs28986333	6	32747727	C	A	-0.378639	0.0432755	2.14e-18	0.015	0.0066	0.02434	19.2576	1.3e-08
rs28893532	6	32747817	T	C	-0.378639	0.0432755	2.14e-18	-0.015	0.0066	0.02439	19.2576	1.3e-08
rs28893533	6	32747827	T	G	-0.378639	0.0432755	2.14e-18	-0.015	0.0066	0.02439	19.2576	1.3e-08
rs28986334	6	32748021	C	T	-0.378639	0.0432755	2.14e-18	0.0149	0.0066	0.02451	19.1255	1.47e-08
rs2621405	6	32748039	T	C	0.214513	0.0247403	4.3e-18	0.0182	0.0034	8.23e-08	45.6208	9.42e-19
rs28986335	6	32748137	T	A	-0.378639	0.0432755	2.14e-18	0.0149	0.0066	0.02451	19.1255	1.47e-08
rs28986336	6	32748313	C	T	-0.378639	0.0432755	2.14e-18	0.0149	0.0066	0.02451	19.1255	1.47e-08
rs28986337	6	32748398	T	C	-0.379695	0.0432522	1.66e-18	-0.0149	0.0066	0.02499	19.1874	1.39e-08
rs13217231	6	32748690	T	C	-0.378639	0.0432755	2.14e-18	-0.015	0.0066	0.02439	19.2576	1.3e-08
rs28986338	6	32748810	T	C	-0.379072	0.0432581	1.9e-18	-0.015	0.0066	0.02436	19.2865	1.27e-08
rs28986340	6	32748924	C	G	-0.378639	0.0432755	2.14e-18	-0.0152	0.0067	0.02271	19.2221	1.34e-08
rs2857189	6	32748943	T	G	0.214588	0.0247421	4.21e-18	0.0186	0.0034	5.19e-08	46.644	3.84e-19
rs28986343	6	32748953	T	C	-0.378639	0.0432755	2.14e-18	-0.0226	0.0094	0.01591	20.4039	4.66e-09
rs28986347	6	32749109	G	A	-0.378639	0.0432755	2.14e-18	0.015	0.0066	0.02436	19.2576	1.3e-08
rs28986348	6	32749122	T	C	-0.378639	0.0432755	2.14e-18	-0.015	0.0066	0.02436	19.2576	1.3e-08
rs28986349	6	32749140	A	G	-0.378639	0.0432755	2.14e-18	-0.015	0.0066	0.02436	19.2576	1.3e-08
rs28986350	6	32749175	T	C	-0.378639	0.0432777	2.15e-18	-0.015	0.0066	0.02436	19.2567	1.3e-08
rs28893536	6	32749659	T	C	-0.378639	0.0432777	2.15e-18	-0.0153	0.0069	0.02635	18.7743	2.01e-08
rs2621403	6	32749795	A	T	0.214611	0.0247465	4.23e-18	0.0187	0.0035	6.01e-08	45.5435	1.01e-18
rs28893545	6	32750134	A	C	-0.378639	0.0432755	2.14e-18	-0.015	0.0066	0.02435	19.2576	1.3e-08
rs28893546	6	32750156	G	A	-0.378639	0.0432755	2.14e-18	0.015	0.0066	0.02435	19.2576	1.3e-08
rs2621400	6	32750318	C	G	0.214821	0.024791	4.5e-18	0.0183	0.0034	6.35e-08	45.8455	7.74e-19
rs28893554	6	32750504	T	C	-0.378639	0.0432755	2.14e-18	-0.015	0.0066	0.02435	19.2576	1.3e-08
rs28893555	6	32750573	G	A	-0.378639	0.0432755	2.14e-18	0.015	0.0066	0.02432	19.2576	1.3e-08
rs28986351	6	32750650	T	C	-0.378639	0.0432755	2.14e-18	-0.015	0.0066	0.02432	19.2576	1.3e-08
rs28986352	6	32750656	G	A	-0.378639	0.0432755	2.14e-18	0.015	0.0066	0.02432	19.2576	1.3e-08
rs28893556	6	32750675	G	T	-0.379725	0.0432903	1.76e-18	0.015	0.0066	0.02432	19.3048	1.25e-08
rs28986353	6	32750777	T	C	-0.378639	0.0432755	2.14e-18	-0.015	0.0066	0.02432	19.2576	1.3e-08
rs9276684	6	32750856	C	G	0.214091	0.0247516	5.17e-18	0.0183	0.0034	6.28e-08	45.7631	8.32e-19
rs28893557	6	32750859	T	C	-0.378639	0.0432755	2.14e-18	-0.015	0.0066	0.02411	19.2576	1.3e-08
rs28893558	6	32750865	G	A	-0.378639	0.0432755	2.14e-18	0.015	0.0066	0.02411	19.2576	1.3e-08
rs28893559	6	32750938	T	C	-0.378677	0.0432895	2.18e-18	-0.0149	0.0066	0.02452	19.1214	1.47e-08
rs28893560	6	32750940	T	C	-0.378677	0.0432895	2.18e-18	-0.0149	0.0066	0.02452	19.1214	1.47e-08
rs2621399	6	32750951	T	C	0.214583	0.024744	4.24e-18	0.0183	0.0034	6.26e-08	45.8815	7.5e-19
rs28986355	6	32751105	G	A	-0.378639	0.0432755	2.14e-18	0.0154	0.0067	0.0209	19.4823	1.06e-08
rs2857182	6	32751179	G	A	0.214613	0.0247418	4.17e-18	-0.0183	0.0034	6.12e-08	45.8919	7.43e-19
rs28986356	6	32751185	C	G	-0.378639	0.0432755	2.14e-18	-0.0151	0.0066	0.02339	19.3897	1.16e-08
rs28986357	6	32751192	A	G	-0.378639	0.0432755	2.14e-18	-0.0151	0.0066	0.02339	19.3897	1.16e-08
rs28986358	6	32751228	T	A	-0.378721	0.0432773	2.11e-18	0.0151	0.0066	0.02352	19.393	1.15e-08
rs2857181	6	32751236	C	T	0.138692	0.0230535	1.79e-09	-0.0116	0.0038	0.002141	18.0171	3.96e-08
rs28986359	6	32751349	C	G	-0.378627	0.0432712	2.13e-18	-0.0153	0.0066	0.02138	19.6551	9.12e-09
rs28986360	6	32751370	A	C	-0.378639	0.0432755	2.14e-18	-0.0154	0.0066	0.02054	19.7859	8.11e-09
rs28986361	6	32751384	A	G	-0.378639	0.0432755	2.14e-18	-0.0154	0.0066	0.02054	19.7859	8.11e-09
rs28986362	6	32751451	G	C	-0.378639	0.0432755	2.14e-18	0.0151	0.0066	0.02339	19.3897	1.16e-08
rs28986363	6	32751555	C	A	-0.378639	0.0432755	2.14e-18	0.015	0.0066	0.0237	19.2576	1.3e-08
rs17429127	6	32751614	C	G	-0.378936	0.0432589	1.96e-18	-0.0152	0.0066	0.02217	19.5439	1.01e-08
rs28986364	6	32751691	C	A	-0.378701	0.0432583	2.05e-18	0.0149	0.0066	0.02512	19.136	1.45e-08
rs28986365	6	32751746	C	T	-0.378405	0.0432732	2.24e-18	0.0149	0.0066	0.02512	19.1151	1.48e-08
rs28986366	6	32751751	A	G	-0.378639	0.0432755	2.14e-18	-0.0149	0.0066	0.02512	19.1255	1.47e-08
rs28986367	6	32751800	T	C	-0.378639	0.0432755	2.14e-18	-0.015	0.0066	0.02397	19.2576	1.3e-08
rs28986368	6	32751942	T	C	-0.378639	0.0432755	2.14e-18	-0.015	0.0066	0.02451	19.2576	1.3e-08
rs28986369	6	32751946	G	A	-0.378639	0.0432755	2.14e-18	0.015	0.0066	0.02451	19.2576	1.3e-08
rs28986370	6	32751960	A	G	-0.378639	0.0432755	2.14e-18	-0.015	0.0066	0.02451	19.2576	1.3e-08
rs28986371	6	32752006	T	C	-0.378639	0.0432755	2.14e-18	-0.015	0.0066	0.02445	19.2576	1.3e-08
rs28986372	6	32752130	T	A	-0.378639	0.0432755	2.14e-18	0.0148	0.0066	0.02583	18.9935	1.65e-08
rs28986373	6	32752150	A	C	-0.37864	0.043275	2.14e-18	-0.015	0.0066	0.0243	19.2579	1.3e-08
rs28986374	6	32752199	G	A	-0.378639	0.0432755	2.14e-18	0.0284	0.0103	0.005677	23.4794	2.99e-10
rs28986378	6	32752242	A	C	-0.378639	0.0432755	2.14e-18	-0.0149	0.0066	0.02451	19.1255	1.47e-08
rs28986379	6	32752357	T	G	-0.378936	0.0432954	2.09e-18	-0.015	0.0066	0.0243	19.2637	1.29e-08
rs28986380	6	32752392	G	A	-0.378639	0.0432755	2.14e-18	0.015	0.0066	0.02377	19.2576	1.3e-08
rs13203578	6	32752540	G	A	-0.378639	0.0432755	2.14e-18	0.0246	0.0099	0.01311	21.1062	2.49e-09
rs13203581	6	32752546	G	A	-0.378498	0.0432874	2.25e-18	0.0237	0.0096	0.01338	20.9527	2.85e-09
rs13219960	6	32752641	C	T	-0.378639	0.0432755	2.14e-18	0.0153	0.0068	0.02404	19.0595	1.55e-08
rs13203691	6	32752647	G	A	-0.378639	0.0432755	2.14e-18	0.0156	0.0068	0.02141	19.4441	1.1e-08
rs13219964	6	32752649	C	T	-0.378639	0.0432755	2.14e-18	0.0155	0.0068	0.02267	19.3159	1.24e-08
rs13204139	6	32752685	A	G	-0.379046	0.0432311	1.82e-18	-0.0155	0.0066	0.01936	19.9586	6.95e-09
rs2857177	6	32752840	C	T	0.214636	0.0247336	4.03e-18	-0.0182	0.0034	7.5e-08	45.659	9.11e-19
rs2621396	6	32752913	T	A	0.138926	0.0230541	1.68e-09	-0.0116	0.0038	0.002205	18.0467	3.86e-08
rs13215244	6	32753053	A	G	-0.378639	0.0432755	2.14e-18	-0.0149	0.0066	0.02477	19.1255	1.47e-08
rs28986386	6	32753145	T	C	-0.378639	0.0432755	2.14e-18	-0.0149	0.0066	0.02496	19.1255	1.47e-08
rs28986388	6	32753150	G	A	-0.378639	0.0432755	2.14e-18	0.0149	0.0066	0.02515	19.1255	1.47e-08
rs28986389	6	32753205	T	A	-0.378639	0.0432755	2.14e-18	0.015	0.0066	0.02437	19.2576	1.3e-08
rs28986390	6	32753247	A	T	-0.378639	0.0432755	2.14e-18	-0.015	0.0066	0.02437	19.2576	1.3e-08
rs12665315	6	32753403	G	A	-0.378639	0.0432755	2.14e-18	0.0149	0.0066	0.02496	19.1255	1.47e-08
rs12662462	6	32753433	A	G	-0.378639	0.0432755	2.14e-18	-0.0149	0.0066	0.02496	19.1255	1.47e-08
rs12663979	6	32753654	C	T	-0.378639	0.0432755	2.14e-18	0.0149	0.0066	0.02496	19.1255	1.47e-08
rs2261566	6	32754081	C	T	0.214597	0.0247117	3.82e-18	-0.0185	0.0034	4.58e-08	46.4499	4.55e-19
rs28986391	6	32754294	C	T	-0.378639	0.0432755	2.14e-18	0.015	0.0066	0.02415	19.2576	1.3e-08
rs28986392	6	32754322	T	A	-0.378639	0.0432755	2.14e-18	0.015	0.0067	0.02465	18.9619	1.7e-08
rs28986393	6	32754340	A	G	-0.378639	0.0432755	2.14e-18	-0.0152	0.0067	0.02271	19.2221	1.34e-08
rs28986394	6	32754342	A	G	-0.378639	0.0432755	2.14e-18	-0.0152	0.0067	0.02261	19.2221	1.34e-08
rs2621395	6	32754367	T	G	0.214612	0.0247418	4.17e-18	0.0184	0.0034	5.24e-08	46.1444	5.95e-19
rs28986395	6	32754388	A	G	-0.377579	0.0432686	2.63e-18	-0.0151	0.0067	0.02339	19.0431	1.58e-08
rs2857175	6	32754398	A	G	0.214359	0.0247472	4.64e-18	0.0184	0.0034	5.25e-08	46.0804	6.29e-19
rs2621394	6	32754409	G	A	0.214369	0.0247468	4.62e-18	-0.0184	0.0034	5.4e-08	46.0833	6.28e-19
rs28986396	6	32754430	A	G	-0.378805	0.0432568	2e-18	-0.0152	0.0067	0.02283	19.2384	1.32e-08
rs28986397	6	32754458	C	T	-0.378682	0.0432805	2.14e-18	0.0151	0.0066	0.0234	19.3896	1.16e-08
rs28986398	6	32754516	A	G	-0.378639	0.0432755	2.14e-18	-0.0151	0.0066	0.02341	19.3897	1.16e-08
rs28986401	6	32754767	A	G	-0.378606	0.0432779	2.17e-18	-0.0151	0.0066	0.02338	19.387	1.16e-08
rs2857174	6	32754768	C	T	0.214599	0.0247418	4.19e-18	-0.0183	0.0034	6.1e-08	45.8889	7.45e-19
rs28986402	6	32754781	T	C	-0.378606	0.0432779	2.17e-18	-0.0151	0.0066	0.02337	19.387	1.16e-08
rs28986403	6	32754869	A	G	-0.378639	0.0432755	2.14e-18	-0.0151	0.0066	0.02333	19.3897	1.16e-08
rs28986404	6	32754921	G	T	-0.378639	0.0432755	2.14e-18	0.0154	0.0066	0.02027	19.7859	8.11e-09
rs28986405	6	32754949	A	G	-0.378639	0.0432755	2.14e-18	-0.0151	0.0066	0.02333	19.3897	1.16e-08
rs28986410	6	32755087	C	T	-0.378788	0.0432865	2.12e-18	0.0151	0.0066	0.02333	19.3923	1.15e-08
rs17501072	6	32755122	G	C	-0.378597	0.0432826	2.19e-18	0.0151	0.0066	0.02336	19.3845	1.16e-08
rs28986411	6	32755275	G	A	-0.378639	0.0432755	2.14e-18	0.0152	0.0066	0.02237	19.5217	1.03e-08
rs28986412	6	32755327	T	A	-0.378639	0.0432755	2.14e-18	0.0153	0.0066	0.02173	19.6538	9.13e-09
rs28986413	6	32755375	G	T	-0.378639	0.0432755	2.14e-18	0.0152	0.0066	0.02175	19.5217	1.03e-08
rs28986414	6	32755460	G	A	-0.378639	0.0432755	2.14e-18	0.0152	0.0066	0.02175	19.5217	1.03e-08
rs28986415	6	32755465	C	T	-0.378639	0.0432755	2.14e-18	0.0152	0.0066	0.02175	19.5217	1.03e-08
rs28986416	6	32755506	G	C	-0.378639	0.0432755	2.14e-18	0.0152	0.0066	0.02175	19.5217	1.03e-08
rs28986417	6	32755535	C	T	-0.378639	0.0432755	2.14e-18	0.0152	0.0066	0.02175	19.5217	1.03e-08
rs28986418	6	32755536	C	T	-0.378639	0.0432755	2.14e-18	0.0152	0.0066	0.02175	19.5217	1.03e-08
rs2857171	6	32755572	T	A	0.214803	0.0247426	3.91e-18	-0.0184	0.0034	5.81e-08	46.1836	5.75e-19
rs28986419	6	32755633	G	T	-0.378639	0.0432755	2.14e-18	0.0152	0.0066	0.02196	19.5217	1.03e-08
rs145680698	6	32755712	G	A	-0.378639	0.0432755	2.14e-18	0.0153	0.0066	0.02172	19.6538	9.13e-09
rs28893562	6	32755918	G	A	-0.378639	0.0432755	2.14e-18	0.0153	0.0066	0.02172	19.6538	9.13e-09
rs9276694	6	32756030	C	T	0.214612	0.0247418	4.17e-18	-0.0183	0.0034	6.93e-08	45.8917	7.43e-19
rs13197727	6	32756292	G	A	-0.378639	0.0432755	2.14e-18	0.0152	0.0066	0.02196	19.5217	1.03e-08
rs13197854	6	32756385	C	A	-0.378639	0.0432755	2.14e-18	0.0153	0.0066	0.02097	19.6538	9.13e-09
rs9276698	6	32756386	A	G	0.214612	0.0247418	4.17e-18	0.0183	0.0034	6.65e-08	45.8917	7.43e-19
rs13198082	6	32756457	T	C	-0.378639	0.0432755	2.14e-18	-0.0153	0.0066	0.02097	19.6538	9.13e-09
rs13197975	6	32756480	G	A	-0.378639	0.0432755	2.14e-18	0.0153	0.0066	0.02097	19.6538	9.13e-09
rs13198307	6	32756486	A	G	-0.378639	0.0432755	2.14e-18	-0.0153	0.0066	0.02097	19.6538	9.13e-09
rs13198109	6	32756575	G	A	-0.378639	0.0432755	2.14e-18	0.0153	0.0066	0.02097	19.6538	9.13e-09
rs9276705	6	32756833	C	T	0.214323	0.024749	4.72e-18	-0.0184	0.0034	5.85e-08	46.0694	6.36e-19
rs13201537	6	32756857	C	A	-0.375906	0.0432525	3.59e-18	0.0152	0.0066	0.02176	19.3948	1.15e-08
rs13201932	6	32756950	C	G	-0.378639	0.0432755	2.14e-18	-0.0152	0.0066	0.0219	19.5217	1.03e-08
rs13217824	6	32756953	G	T	-0.378639	0.0432755	2.14e-18	0.0152	0.0066	0.02191	19.5217	1.03e-08
rs28986420	6	32757468	T	C	-0.378639	0.0432755	2.14e-18	-0.0151	0.0066	0.02285	19.3897	1.16e-08
rs2621389	6	32757532	A	C	0.214612	0.0247418	4.17e-18	0.0182	0.0034	8.06e-08	45.6389	9.27e-19
rs2857166	6	32757594	T	G	0.214612	0.0247418	4.17e-18	0.0182	0.0034	8e-08	45.6389	9.27e-19
rs28986421	6	32757598	G	A	-0.378639	0.0432755	2.14e-18	0.0151	0.0066	0.02287	19.3897	1.16e-08
rs28986422	6	32757724	C	T	-0.378488	0.0432753	2.21e-18	0.0151	0.0066	0.02285	19.3823	1.16e-08
rs2857165	6	32757737	A	G	0.214299	0.0247384	4.61e-18	0.0179	0.0034	1.17e-07	44.8218	1.9e-18
rs2621387	6	32757971	A	C	0.215762	0.0247386	2.74e-18	0.0181	0.0034	9.11e-08	45.6333	9.32e-19
rs2857164	6	32758219	A	C	0.21403	0.0247358	5.03e-18	0.0183	0.0034	6.41e-08	45.7792	8.2e-19
rs2621386	6	32758268	A	C	0.214612	0.0247418	4.17e-18	0.0182	0.0034	7.86e-08	45.6389	9.27e-19
rs1158785	6	32758571	C	T	0.214527	0.0247425	4.31e-18	-0.0182	0.0034	7.77e-08	45.6197	9.43e-19
rs2261684	6	32758667	T	A	0.214612	0.0247418	4.17e-18	-0.0182	0.0034	7.68e-08	45.6389	9.27e-19
rs12664558	6	32758677	A	G	-0.378639	0.0432755	2.14e-18	-0.0151	0.0066	0.02304	19.3897	1.16e-08
rs12660559	6	32758774	C	T	-0.378639	0.0432755	2.14e-18	0.0151	0.0066	0.02344	19.3897	1.16e-08
rs28986423	6	32758843	A	G	-0.378639	0.0432755	2.14e-18	-0.0151	0.0066	0.02345	19.3897	1.16e-08
rs9276712	6	32759252	C	A	-0.376685	0.0432405	3e-18	0.0148	0.0066	0.02549	18.9132	1.77e-08
rs2621384	6	32759273	T	C	0.214589	0.0247417	4.2e-18	0.0182	0.0034	7.28e-08	45.6342	9.31e-19
rs2857161	6	32759297	A	G	0.214785	0.0247534	4.06e-18	0.0174	0.0034	2.84e-07	43.6311	5.41e-18
rs2621383	6	32759335	A	C	0.213703	0.0247477	5.86e-18	0.0174	0.0034	2.89e-07	43.4231	6.5e-18
rs9276713	6	32759771	A	G	-0.378743	0.0432747	2.1e-18	-0.0148	0.0066	0.02562	18.9989	1.64e-08
rs9276714	6	32760318	G	A	-0.378743	0.0432747	2.1e-18	0.0146	0.0066	0.02761	18.7346	2.08e-08
rs9276715	6	32760723	A	G	-0.378743	0.0432747	2.1e-18	-0.0146	0.0066	0.02757	18.7346	2.08e-08
rs9276716	6	32761231	T	C	-0.378934	0.0432783	2.03e-18	-0.0144	0.0066	0.02987	18.4779	2.62e-08
rs9276717	6	32761398	A	C	-0.378743	0.0432747	2.1e-18	-0.0144	0.0066	0.02987	18.4704	2.64e-08
rs9276718	6	32761674	C	G	-0.378743	0.0432747	2.1e-18	-0.0144	0.0066	0.02954	18.4704	2.64e-08
rs9276719	6	32761690	C	A	-0.378743	0.0432747	2.1e-18	0.0144	0.0066	0.02951	18.4704	2.64e-08
rs9276720	6	32761939	G	C	-0.378743	0.0432747	2.1e-18	0.0145	0.0066	0.02856	18.6025	2.34e-08
rs9276721	6	32762309	T	C	-0.378743	0.0432747	2.1e-18	-0.0145	0.0066	0.0292	18.6025	2.34e-08
rs9276722	6	32762391	G	A	-0.378668	0.0432591	2.07e-18	0.0143	0.0066	0.03067	18.3412	2.96e-08
rs9276723	6	32763405	G	A	-0.378791	0.0432754	2.08e-18	0.0144	0.0066	0.03031	18.4724	2.63e-08
rs9276724	6	32763635	T	C	-0.378743	0.0432747	2.1e-18	-0.0144	0.0066	0.03041	18.4704	2.64e-08
rs9276725	6	32763818	C	T	-0.378743	0.0432746	2.09e-18	0.0144	0.0066	0.03041	18.4704	2.64e-08
rs9276729	6	32764246	A	G	-0.378743	0.0432746	2.09e-18	-0.0144	0.0066	0.03051	18.4704	2.64e-08
rs28744288	6	32774318	A	G	-0.378588	0.0432644	2.12e-18	-0.0147	0.0066	0.02697	18.8636	1.85e-08
rs28744289	6	32774920	T	G	-0.379128	0.0432581	1.88e-18	-0.0143	0.0066	0.03162	18.3632	2.9e-08
rs28361064	6	32783295	G	T	-0.379827	0.0433195	1.82e-18	0.0146	0.0066	0.02784	18.7678	2.02e-08
rs28361065	6	32786291	A	G	-0.396372	0.0457307	4.42e-18	-0.0168	0.007	0.01618	20.1811	5.69e-09
rs13210961	6	32789388	A	G	-0.379794	0.0433222	1.84e-18	-0.0144	0.0066	0.03014	18.5004	2.57e-08
rs13209654	6	32792659	C	T	-0.368611	0.0431197	1.25e-17	0.0146	0.0066	0.02772	18.3116	3.04e-08
rs4148871	6	32803316	G	A	0.198623	0.0330929	1.95e-09	-0.0146	0.004	0.0002904	21.5306	1.7e-09
rs9276822	6	32829320	C	A	0.210857	0.0402828	1.66e-07	-0.0185	0.0053	0.000479	17.9691	4.13e-08
rs1055559	6	32832786	T	C	0.372097	0.0470798	2.71e-15	0.0183	0.0056	0.001178	25.2678	6.07e-11
rs3128948	6	32965085	G	A	-0.14567	0.0269999	6.84e-08	0.0137	0.0039	0.0005215	18.6362	2.27e-08
rs417812	6	32974081	T	C	0.193987	0.0224091	4.86e-18	0.0081	0.0033	0.01418	20.6266	3.82e-09
rs408036	6	32974268	C	T	0.18575	0.0224155	1.16e-16	-0.0077	0.0033	0.02063	18.7667	2.02e-08
rs399604	6	32975014	C	T	0.193982	0.0224057	4.81e-18	-0.0078	0.0033	0.01829	19.8453	7.69e-09
rs365066	6	32975257	T	C	0.194338	0.0224094	4.24e-18	0.0076	0.0033	0.02184	19.354	1.19e-08
rs28449420	6	33045530	C	T	-0.397222	0.080408	7.81e-07	0.0337	0.0088	0.0001191	18.6205	2.3e-08
rs2073521	6	33045835	G	A	-0.336216	0.0599204	2.01e-08	0.024	0.0066	0.0002575	20.0627	6.33e-09
rs2073523	6	33045839	T	C	-0.336216	0.0599204	2.01e-08	-0.0243	0.0066	0.0002497	20.3153	5.05e-09
rs469064	6	33250476	A	C	0.165747	0.0224655	1.61e-13	0.0103	0.0033	0.001721	22.5367	6.93e-10
rs455567	6	33252115	A	G	0.168992	0.0224849	5.66e-14	0.0091	0.0033	0.006139	20.2344	5.43e-09
rs446735	6	33255103	C	A	0.171405	0.022487	2.49e-14	-0.0091	0.0033	0.006183	20.5159	4.22e-09
rs462093	6	33256096	T	A	0.169373	0.022496	5.11e-14	-0.009	0.0033	0.006284	20.0424	6.44e-09
rs463260	6	33256984	T	C	0.170103	0.0224839	3.86e-14	0.009	0.0033	0.006324	20.1378	5.92e-09
rs464865	6	33257186	G	A	0.169397	0.0224961	5.07e-14	-0.0089	0.0033	0.006963	19.8181	7.88e-09
rs456261	6	33258443	A	G	0.173761	0.0224532	1e-14	0.0101	0.0033	0.002149	23.1552	3.99e-10
rs1059288	6	33267672	G	A	0.171039	0.02249	2.85e-14	-0.009	0.0033	0.006344	20.2411	5.39e-09
rs9277968	6	33270680	G	A	0.171114	0.022503	2.87e-14	-0.009	0.0033	0.006727	20.2383	5.41e-09
rs1800838	6	33272541	T	A	0.171622	0.0224508	2.1e-14	-0.0111	0.0033	0.0007422	25.1792	6.56e-11
rs2071889	6	33272712	A	C	0.174165	0.0224672	9.05e-15	0.0097	0.0033	0.00348	22.2597	8.87e-10
rs2071888	6	33272855	C	G	0.17226	0.0224876	1.86e-14	0.0088	0.0033	0.007617	19.923	7.17e-09
rs3135409	6	33274520	C	A	0.170341	0.0224987	3.7e-14	-0.0089	0.0033	0.007114	19.9242	7.16e-09
rs3135408	6	33275013	C	T	0.170345	0.0224988	3.69e-14	-0.0089	0.0033	0.00717	19.9246	7.16e-09
rs2013891	6	33275872	G	A	0.169362	0.0225012	5.2e-14	-0.0089	0.0033	0.007165	19.8097	7.94e-09
rs1014779	6	33276466	A	G	0.171916	0.022451	1.9e-14	0.0109	0.0033	0.001022	24.7605	9.53e-11
rs3106190	6	33280629	G	C	0.175136	0.0224477	6.1e-15	-0.0095	0.0033	0.003921	21.9304	1.19e-09
rs3106189	6	33282002	T	C	0.174043	0.0224444	8.88e-15	0.0097	0.0033	0.003408	22.2665	8.82e-10
rs3130099	6	33282181	G	A	0.173562	0.0224473	1.06e-14	-0.0095	0.0033	0.003992	21.7373	1.41e-09
rs1061783	6	33282628	T	C	0.175347	0.0224567	5.8e-15	0.01	0.0033	0.002539	23.1241	4.1e-10
rs3130100	6	33283766	C	T	0.176971	0.0224688	3.37e-15	-0.0091	0.0033	0.006084	21.1858	2.32e-09
rs3130018	6	33290402	A	G	0.17236	0.0224359	1.56e-14	0.0113	0.0033	0.0006316	25.765	3.9e-11
rs2073525	6	33290825	G	A	0.171162	0.0224852	2.69e-14	-0.0094	0.0033	0.004583	21.1773	2.33e-09
rs3130101	6	33292888	G	A	0.172295	0.0224411	1.62e-14	-0.0116	0.0033	0.0004475	26.4428	2.13e-11
rs3130016	6	33296230	G	T	0.170972	0.0224835	2.86e-14	-0.0097	0.0033	0.003274	21.8431	1.29e-09
rs2894334	6	33298344	C	A	0.17407	0.0224561	9.08e-15	-0.0103	0.0033	0.001808	23.6597	2.54e-10
rs2395379	6	33298478	G	A	0.174068	0.0224561	9.08e-15	-0.0103	0.0033	0.001823	23.6595	2.54e-10
rs3130262	6	33300854	G	A	0.168634	0.0224863	6.41e-14	-0.0094	0.0033	0.004387	20.8691	3.07e-09
rs3130263	6	33300976	A	G	0.171919	0.0224583	1.93e-14	0.0102	0.0033	0.002013	23.1393	4.05e-10
rs3106195	6	33301676	T	A	0.171315	0.0224595	2.39e-14	-0.0102	0.0033	0.00207	23.0581	4.35e-10
rs3130265	6	33302886	A	G	0.168017	0.0224878	7.93e-14	0.0095	0.0033	0.00405	21.0178	2.69e-09
rs3130266	6	33303989	A	G	0.171225	0.0224604	2.47e-14	0.0103	0.0033	0.001837	23.2749	3.58e-10
rs3130267	6	33306794	G	T	0.168189	0.022483	7.39e-14	-0.0096	0.0033	0.003609	21.2688	2.15e-09
rs3130270	6	33308221	G	A	0.171077	0.0224638	2.62e-14	-0.0105	0.0033	0.001542	23.7103	2.43e-10
rs139286294	6	33309613	A	G	0.555207	0.0866254	1.46e-10	0.0493	0.0164	0.002641	18.8837	1.82e-08
rs3135407	6	33309830	C	T	0.171457	0.0224638	2.3e-14	-0.0103	0.0033	0.001851	23.3024	3.5e-10
rs3130271	6	33310979	A	G	0.171312	0.0224655	2.43e-14	0.0104	0.0033	0.001621	23.511	2.9e-10
rs17600945	6	33802263	C	A	-0.128896	0.022887	1.78e-08	0.0111	0.0034	0.001048	18.0628	3.8e-08
rs4713692	6	33807638	T	C	-0.199775	0.023409	1.41e-17	-0.0098	0.0034	0.004043	23.9763	1.92e-10
rs12215593	6	33810005	G	A	-0.206353	0.023377	1.07e-18	0.0093	0.0034	0.006617	23.4899	2.96e-10
rs13193499	6	33811447	T	C	-0.199578	0.0232784	1e-17	-0.0101	0.0034	0.003283	24.8374	8.9e-11
rs10947458	6	33816451	T	C	-0.223344	0.0259071	6.64e-18	-0.0136	0.0038	0.0003433	30.1871	7.67e-13
rs62399315	6	33896526	A	G	0.481764	0.0620901	8.55e-15	0.0256	0.0098	0.008677	19.7549	8.34e-09
rs141935215	6	33953514	A	G	0.529945	0.0642236	1.56e-16	0.0368	0.0147	0.01212	20.0865	6.19e-09
rs10774624	12	111833788	A	G	-0.120342	0.0229199	1.52e-07	-0.0115	0.0033	0.0005682	17.9944	4.04e-08
rs7310615	12	111865049	G	C	-0.130816	0.0227576	9.02e-09	0.0105	0.0033	0.001627	17.9602	4.17e-08
rs3184504	12	111884608	C	T	-0.126161	0.0227746	3.03e-08	0.0108	0.0033	0.001067	17.8134	4.75e-08
rs4766578	12	111904371	A	T	-0.131407	0.0226345	6.41e-09	-0.012	0.0033	0.0002884	20.7532	3.41e-09
rs10774625	12	111910219	G	A	-0.130492	0.0226314	8.12e-09	0.012	0.0033	0.0002624	20.6126	3.87e-09
rs7137828	12	111932800	T	C	-0.13184	0.0227243	6.56e-09	-0.0108	0.0033	0.001113	18.6486	2.25e-08
rs597808	12	111973358	G	A	-0.131903	0.0227241	6.45e-09	0.0105	0.0033	0.001501	18.1344	3.56e-08

[truncated: 23 more sheets: Table S11, Table S12, Table S13, Table S14, Table S15, Table S16, Table S17, Table S18, Table S19, Table S20, Table S21, Table S22, Table S23, Table S24, Table S25, Table S26, Table S27, Table S28, Table S29, Table S30 …]
